# Supplementary material for: Climate-Driven Distribution and Ecological Niche Modeling of Three Anopheles Species in China Using the Biomod2 Ensemble Framework
Source: Trop Med Infect Dis. 2026 Jul 9;11(7):189. doi: 10.3390/tropicalmed11070189 (PMC13419158; doi:10.3390/tropicalmed11070189)
Supplement: Supplementary file 1 [file tropicalmed-11-00189-s001.zip]

Archive with 4 entries (4 files):
- Supplementary Figure S1.tif
- Supplementary Table S1.xlsx
- Supplementary Table S2.xlsx
- Supplementary Table S3.pdf
