# Supplementary material for: Climate-Driven Distribution and Ecological Niche Modeling of Three Anopheles Species in China Using the Biomod2 Ensemble Framework
Source: Trop Med Infect Dis. 2026 Jul 9;11(7):189. doi: 10.3390/tropicalmed11070189 (PMC13419158; doi:10.3390/tropicalmed11070189)
Supplement: Supplementary file 1 [file tropicalmed-11-00189-s001.zip › Supplementary Table S1.xlsx]

## Sheet: An. minimus（Raw records ）
Species	longitude	latitude
An.minimus	97.5845	24.6685
An.minimus	114.71	22.9971
An.minimus	112.7	22
An.minimus	107.9	22.3
An.minimus	109.6	18.35
An.minimus	109.05	19.3
An.minimus	109.15	19
An.minimus	109.35	19.5
An.minimus	104.2	28.1
An.minimus	104	29.2
An.minimus	120.45	22.65
An.minimus	100.8	24.4
An.minimus	100.1	23.95
An.minimus	98.1	24.2
An.minimus	101.2	21.9
An.minimus	101.583	21.3833
An.minimus	100.9	22.7
An.minimus	102	23.5
An.minimus	102.162	24.6729
An.minimus	121.517	29.8352
An.minimus	113.875	34.5687
An.minimus	119.633	31.2667
An.minimus	97.9434	24.6912
An.minimus	98.039	25.1314
An.minimus	97.9255	24.7134
An.minimus	112.772	32.1287
An.minimus	102.832	24.8816
An.minimus	109.147	19.0071
An.minimus	109.517	18.7745
An.minimus	121.468	22.6691
An.minimus	101.719	26.5823
An.minimus	114.222	22.7001
An.minimus	114.129	22.6084
An.minimus	114.14	22.6693
An.minimus	114.222	22.7024
An.minimus	118.026	24.4824
An.minimus	112.441	23.6347
An.minimus	98.5697	24.4301
An.minimus	100.089	23.8842
An.minimus	101.83	23.6924
An.minimus	109.147	19.0071
An.minimus	109.206	19.5528
An.minimus	98.9301	23.2452
An.minimus	98.921	23.2057
An.minimus	106.598	24.1632
An.minimus	109.294	19.4339
An.minimus	116.5	39.9462
An.minimus	106.408	24.1378
An.minimus	108.696	25.7558
An.minimus	105.811	24.9848
An.minimus	108.018	25.6104
An.minimus	105.799	24.9916
An.minimus	105.803	24.8931
An.minimus	105.943	24.8146
An.minimus	106.14	25.0372
An.minimus	105.901	25.2113
An.minimus	106.027	25.4835
An.minimus	109.798	22.476
An.minimus	110.008	25.8005
An.minimus	109.082	19.2535
An.minimus	108.977	18.895
An.minimus	109.294	19.4339
An.minimus	106.598	24.1632
An.minimus	111.656	32.0405
An.minimus	114.405	23.1654
An.minimus	109.454	18.2975
An.minimus	118.001	27.7019
An.minimus	100.97	21.8668
An.minimus	100.428	21.8109
An.minimus	108.033	25.3333
An.minimus	102.003	23.5942
An.minimus	101.976	23.6343
An.minimus	101.986	23.6418
An.minimus	102.009	23.6025
An.minimus	101.959	23.6681
An.minimus	101.946	23.6783
An.minimus	100.268	25.6065
An.minimus	102.66	24.9632
An.minimus	97.7286	24.192
An.minimus	98.3099	24.1078
An.minimus	100.052	21.6966
An.minimus	99.3673	23.4786
An.minimus	100.517	25.05
An.minimus	100.1	24.4833
An.minimus	99.9833	24.55
An.minimus	100.817	24.4667
An.minimus	100.767	24.4167
An.minimus	101.117	23.9833
An.minimus	100.7	23.5667
An.minimus	100.617	23.5
An.minimus	101.067	22.5
An.minimus	101.55	21.5167
An.minimus	101.483	21.5667
An.minimus	101.31	22.1263
An.minimus	101.685	21.183
An.minimus	101.059	22.504
An.minimus	104.19	27.9791
An.minimus	101.415	22.6073
An.minimus	98.5127	24.7645
An.minimus	98.494	24.7748
An.minimus	98.5502	24.6931
An.minimus	100.46	21.961
An.minimus	101.673	21.2451
An.minimus	97.9597	24.7869
An.minimus	97.7039	24.7747
An.minimus	97.93	24.6294
An.minimus	97.8049	24.1681
An.minimus	97.841	24.6597
An.minimus	100.474	26.5633
An.minimus	104.348	28.5602
An.minimus	113.531	22.4985
An.minimus	100.059	22.7713
An.minimus	100.092	23.9213
An.minimus	100.1	23.9463
An.minimus	100.159	24.463
An.minimus	100.417	24.3963
An.minimus	100.542	23.613
An.minimus	100.625	23.513
An.minimus	100.709	23.563
An.minimus	100.8	24.3963
An.minimus	100.842	24.4963
An.minimus	100.9	22.6963
An.minimus	100.967	22.763
An.minimus	100.984	22.7963
An.minimus	101.059	23.0713
An.minimus	101.067	23.1046
An.minimus	101.2	21.8963
An.minimus	101.267	21.313
An.minimus	101.284	22.1463
An.minimus	101.3	24.4296
An.minimus	101.35	24.013
An.minimus	101.584	21.3796
An.minimus	101.6	21.3963
An.minimus	101.617	21.5546
An.minimus	101.617	23.588
An.minimus	101.634	21.263
An.minimus	101.65	21.1963
An.minimus	101.692	21.1963
An.minimus	101.692	23.463
An.minimus	101.909	23.6796
An.minimus	101.909	25.8713
An.minimus	102	23.4963
An.minimus	102.125	25.7296
An.minimus	103.9	27.6963
An.minimus	104	29.1963
An.minimus	104.2	28.0963
An.minimus	105.3	24.6963
An.minimus	105.6	25.9463
An.minimus	105.8	24.5963
An.minimus	105.817	24.988
An.minimus	106.1	25.1713
An.minimus	106.1	25.1963
An.minimus	106.417	24.1463
An.minimus	106.5	24.363
An.minimus	106.55	24.3463
An.minimus	106.6	23.8963
An.minimus	106.609	24.1713
An.minimus	106.75	22.1213
An.minimus	106.85	22.3713
An.minimus	107.084	22.1213
An.minimus	107.167	25.0213
An.minimus	107.209	22.8463
An.minimus	107.367	22.4213
An.minimus	107.55	24.9796
An.minimus	107.9	22.2963
An.minimus	107.934	26.8963
An.minimus	107.984	22.1713
An.minimus	108.025	25.613
An.minimus	108.167	25.063
An.minimus	108.2	24.7963
An.minimus	108.217	27.013
An.minimus	108.267	23.1713
An.minimus	108.359	26.7296
An.minimus	108.7	25.763
An.minimus	108.75	25.7713
An.minimus	108.925	19.0546
An.minimus	109.05	19.2963
An.minimus	109.05	19.3296
An.minimus	109.092	19.263
An.minimus	109.1	19.2963
An.minimus	109.15	18.9963
An.minimus	109.2	18.9963
An.minimus	109.2	24.9963
An.minimus	109.35	19.4963
An.minimus	109.35	19.713
An.minimus	109.367	24.2463
An.minimus	109.4	19.4963
An.minimus	109.5	25.6963
An.minimus	109.509	18.9296
An.minimus	109.6	18.3463
An.minimus	109.6	18.3963
An.minimus	109.9	19.3463
An.minimus	109.984	24.9963
An.minimus	110	25.6963
An.minimus	110	25.7963
An.minimus	110.017	23.2463
An.minimus	110.075	18.5046
An.minimus	110.1	24.0963
An.minimus	110.109	19.3713
An.minimus	110.117	19.363
An.minimus	110.542	19.238
An.minimus	110.667	26.0296
An.minimus	112.392	23.538
An.minimus	112.4	23.5463
An.minimus	112.7	21.9963
An.minimus	113.317	23.1296
An.minimus	113.359	23.1546
An.minimus	114.2	22.7796
An.minimus	114.8	22.8963
An.minimus	117.725	24.4713
An.minimus	118.792	26.6546
An.minimus	119.475	27.2796
An.minimus	119.525	26.6796
An.minimus	119.65	27.0713
An.minimus	119.667	29.0963
An.minimus	119.767	28.9463
An.minimus	119.9	27.238
An.minimus	120.367	22.9713
An.minimus	120.45	22.6463
An.minimus	120.5	22.6963
An.minimus	120.7	24.1963
An.minimus	120.784	22.1463
An.minimus	120.85	22.0546
An.minimus	120.875	22.2463
An.minimus	120.959	22.5546
An.minimus	121.35	23.4963
An.minimus	121.492	23.863
An.minimus	97.5752	24.7296
An.minimus	97.5835	24.713
An.minimus	97.5835	24.7213
An.minimus	97.6085	24.6713
An.minimus	97.6169	24.713
An.minimus	97.7502	24.938
An.minimus	98.0919	24.9713
An.minimus	98.1002	24.1963
An.minimus	98.1169	25.0296
An.minimus	98.2002	24.5046
An.minimus	98.4669	24.6796
An.minimus	98.4835	24.7463
An.minimus	98.5002	24.7796
An.minimus	98.5085	24.7713
An.minimus	98.5669	24.6963
An.minimus	98.6085	24.3713
An.minimus	98.6085	24.6463
An.minimus	98.6169	24.6713
An.minimus	98.6502	24.6796
An.minimus	98.6502	24.7296
An.minimus	98.6752	24.863
An.minimus	98.6919	24.938
An.minimus	98.8252	23.9796
An.minimus	98.8669	23.4963
An.minimus	98.8835	27.113
An.minimus	99.2835	23.2296
An.minimus	99.2919	24.1046
An.minimus	99.4335	23.3463
An.minimus	99.4669	22.738
An.minimus	99.5002	22.2963
An.minimus	99.5169	25.8463
An.minimus	99.6335	22.3463

## Sheet: An. minimus（Final records）
Species	longitude	latitude
An.minimus	97.5845	24.6685
An.minimus	114.71	22.9971
An.minimus	107.9	22.3
An.minimus	109.05	19.3
An.minimus	104	29.2
An.minimus	120.45	22.65
An.minimus	100.1	23.95
An.minimus	101.2	21.9
An.minimus	100.9	22.7
An.minimus	102	23.5
An.minimus	102.162	24.6729
An.minimus	121.517	29.8352
An.minimus	113.875	34.5687
An.minimus	119.633	31.2667
An.minimus	97.9434	24.6912
An.minimus	98.039	25.1314
An.minimus	97.9255	24.7134
An.minimus	112.772	32.1287
An.minimus	102.832	24.8816
An.minimus	109.147	19.0071
An.minimus	109.517	18.7745
An.minimus	121.468	22.6691
An.minimus	101.719	26.5823
An.minimus	114.129	22.6084
An.minimus	114.14	22.6693
An.minimus	114.222	22.7024
An.minimus	118.026	24.4824
An.minimus	112.441	23.6347
An.minimus	98.5697	24.4301
An.minimus	100.089	23.8842
An.minimus	101.83	23.6924
An.minimus	109.206	19.5528
An.minimus	98.9301	23.2452
An.minimus	98.921	23.2057
An.minimus	106.598	24.1632
An.minimus	109.294	19.4339
An.minimus	116.5	39.9462
An.minimus	106.408	24.1378
An.minimus	108.696	25.7558
An.minimus	105.811	24.9848
An.minimus	105.799	24.9916
An.minimus	105.803	24.8931
An.minimus	105.943	24.8146
An.minimus	106.14	25.0372
An.minimus	105.901	25.2113
An.minimus	106.027	25.4835
An.minimus	109.798	22.476
An.minimus	109.082	19.2535
An.minimus	108.977	18.895
An.minimus	111.656	32.0405
An.minimus	114.405	23.1654
An.minimus	109.454	18.2975
An.minimus	118.001	27.7019
An.minimus	100.97	21.8668
An.minimus	100.428	21.8109
An.minimus	108.033	25.3333
An.minimus	102.003	23.5942
An.minimus	101.976	23.6343
An.minimus	101.986	23.6418
An.minimus	102.009	23.6025
An.minimus	101.959	23.6681
An.minimus	101.946	23.6783
An.minimus	100.268	25.6065
An.minimus	102.66	24.9632
An.minimus	97.7286	24.192
An.minimus	98.3099	24.1078
An.minimus	100.052	21.6966
An.minimus	99.3673	23.4786
An.minimus	100.517	25.05
An.minimus	100.1	24.4833
An.minimus	99.9833	24.55
An.minimus	100.817	24.4667
An.minimus	100.767	24.4167
An.minimus	101.117	23.9833
An.minimus	100.7	23.5667
An.minimus	100.617	23.5
An.minimus	101.55	21.5167
An.minimus	101.483	21.5667
An.minimus	101.31	22.1263
An.minimus	101.685	21.183
An.minimus	101.059	22.504
An.minimus	104.19	27.9791
An.minimus	101.415	22.6073
An.minimus	98.5127	24.7645
An.minimus	98.494	24.7748
An.minimus	98.5502	24.6931
An.minimus	100.46	21.961
An.minimus	101.673	21.2451
An.minimus	97.9597	24.7869
An.minimus	97.7039	24.7747
An.minimus	97.93	24.6294
An.minimus	97.8049	24.1681
An.minimus	97.841	24.6597
An.minimus	100.474	26.5633
An.minimus	104.348	28.5602
An.minimus	113.531	22.4985
An.minimus	100.059	22.7713
An.minimus	100.092	23.9213
An.minimus	100.159	24.463
An.minimus	100.417	24.3963
An.minimus	100.542	23.613
An.minimus	100.625	23.513
An.minimus	100.8	24.3963
An.minimus	100.842	24.4963
An.minimus	100.967	22.763
An.minimus	100.984	22.7963
An.minimus	101.059	23.0713
An.minimus	101.067	23.1046
An.minimus	101.267	21.313
An.minimus	101.284	22.1463
An.minimus	101.3	24.4296
An.minimus	101.35	24.013
An.minimus	101.584	21.3796
An.minimus	101.6	21.3963
An.minimus	101.617	21.5546
An.minimus	101.617	23.588
An.minimus	101.634	21.263
An.minimus	101.65	21.1963
An.minimus	101.692	21.1963
An.minimus	101.692	23.463
An.minimus	101.909	23.6796
An.minimus	101.909	25.8713
An.minimus	102.125	25.7296
An.minimus	103.9	27.6963
An.minimus	104.2	28.0963
An.minimus	105.3	24.6963
An.minimus	105.6	25.9463
An.minimus	105.8	24.5963
An.minimus	106.1	25.1713
An.minimus	106.1	25.1963
An.minimus	106.417	24.1463
An.minimus	106.5	24.363
An.minimus	106.55	24.3463
An.minimus	106.6	23.8963
An.minimus	106.609	24.1713
An.minimus	106.75	22.1213
An.minimus	106.85	22.3713
An.minimus	107.084	22.1213
An.minimus	107.167	25.0213
An.minimus	107.209	22.8463
An.minimus	107.367	22.4213
An.minimus	107.55	24.9796
An.minimus	107.934	26.8963
An.minimus	107.984	22.1713
An.minimus	108.025	25.613
An.minimus	108.167	25.063
An.minimus	108.2	24.7963
An.minimus	108.217	27.013
An.minimus	108.267	23.1713
An.minimus	108.359	26.7296
An.minimus	108.75	25.7713
An.minimus	108.925	19.0546
An.minimus	109.05	19.3296
An.minimus	109.092	19.263
An.minimus	109.1	19.2963
An.minimus	109.15	18.9963
An.minimus	109.2	18.9963
An.minimus	109.2	24.9963
An.minimus	109.35	19.4963
An.minimus	109.35	19.713
An.minimus	109.367	24.2463
An.minimus	109.4	19.4963
An.minimus	109.5	25.6963
An.minimus	109.509	18.9296
An.minimus	109.6	18.3463
An.minimus	109.6	18.3963
An.minimus	109.9	19.3463
An.minimus	109.984	24.9963
An.minimus	110	25.6963
An.minimus	110	25.7963
An.minimus	110.017	23.2463
An.minimus	110.075	18.5046
An.minimus	110.1	24.0963
An.minimus	110.109	19.3713
An.minimus	110.117	19.363
An.minimus	110.542	19.238
An.minimus	110.667	26.0296
An.minimus	112.392	23.538
An.minimus	112.4	23.5463
An.minimus	112.7	21.9963
An.minimus	113.317	23.1296
An.minimus	113.359	23.1546
An.minimus	114.2	22.7796
An.minimus	114.8	22.8963
An.minimus	117.725	24.4713
An.minimus	118.792	26.6546
An.minimus	119.475	27.2796
An.minimus	119.525	26.6796
An.minimus	119.65	27.0713
An.minimus	119.667	29.0963
An.minimus	119.767	28.9463
An.minimus	119.9	27.238
An.minimus	120.367	22.9713
An.minimus	120.5	22.6963
An.minimus	120.7	24.1963
An.minimus	120.784	22.1463
An.minimus	120.85	22.0546
An.minimus	120.875	22.2463
An.minimus	120.959	22.5546
An.minimus	121.35	23.4963
An.minimus	121.492	23.863
An.minimus	97.5752	24.7296
An.minimus	97.5835	24.713
An.minimus	97.6085	24.6713
An.minimus	97.6169	24.713
An.minimus	97.7502	24.938
An.minimus	98.0919	24.9713
An.minimus	98.1002	24.1963
An.minimus	98.1169	25.0296
An.minimus	98.2002	24.5046
An.minimus	98.4669	24.6796
An.minimus	98.4835	24.7463
An.minimus	98.5669	24.6963
An.minimus	98.6085	24.3713
An.minimus	98.6085	24.6463
An.minimus	98.6169	24.6713
An.minimus	98.6502	24.6796
An.minimus	98.6502	24.7296
An.minimus	98.6752	24.863
An.minimus	98.6919	24.938
An.minimus	98.8252	23.9796
An.minimus	98.8669	23.4963
An.minimus	98.8835	27.113
An.minimus	99.2835	23.2296
An.minimus	99.2919	24.1046
An.minimus	99.4335	23.3463
An.minimus	99.4669	22.738
An.minimus	99.5002	22.2963
An.minimus	99.5169	25.8463
An.minimus	99.6335	22.3463

## Sheet: An. lesteri（Raw records ）
Species	longitude	latitude
An.lesteri	120.458	33.2634
An.lesteri	114.126	32.1011
An.lesteri	114.181	32.1255
An.lesteri	114.441	34.7576
An.lesteri	112.567	32.98
An.lesteri	112.808	32.6821
An.lesteri	116.188	33.9225
An.lesteri	114.782	34.549
An.lesteri	104.217	29
An.lesteri	103.483	30.2333
An.lesteri	104.567	28.1667
An.lesteri	113.383	32.4833
An.lesteri	118.567	32.9
An.lesteri	123.833	39.966
An.lesteri	114.129	22.6084
An.lesteri	113.429	32.3791
An.lesteri	122.392	37.1519
An.lesteri	108.905	25.7547
An.lesteri	113.298	32.4166
An.lesteri	101.719	26.5823
An.lesteri	114.222	22.7001
An.lesteri	114.129	22.6084
An.lesteri	114.314	22.6897
An.lesteri	114.198	22.643
An.lesteri	114.314	22.6897
An.lesteri	114.371	22.7432
An.lesteri	124.156	39.8357
An.lesteri	118.026	24.4824
An.lesteri	105.058	29.5801
An.lesteri	109.192	21.6905
An.lesteri	109.191	21.5888
An.lesteri	109.341	21.7426
An.lesteri	112.571	32.202
An.lesteri	113.02	31.0855
An.lesteri	103.847	29.8321
An.lesteri	103.365	29.9158
An.lesteri	118.498	32.3179
An.lesteri	116.348	31.4097
An.lesteri	116.83	30.7248
An.lesteri	116.772	31.1405
An.lesteri	112.978	31.4729
An.lesteri	112.946	31.1063
An.lesteri	112.984	31.0545
An.lesteri	109.459	25.6609
An.lesteri	106.707	26.519
An.lesteri	109.459	25.6609
An.lesteri	108.333	21.5167
An.lesteri	118.933	25.8672
An.lesteri	114.129	22.6084
An.lesteri	108.096	25.051
An.lesteri	108.325	24.9137
An.lesteri	108.195	24.9733
An.lesteri	108.475	24.9517
An.lesteri	108.243	24.8425
An.lesteri	108.543	25.1748
An.lesteri	108.262	25.3937
An.lesteri	108.415	25.2141
An.lesteri	108.007	24.9663
An.lesteri	108.726	25.7418
An.lesteri	108.696	25.7558
An.lesteri	105.811	24.9848
An.lesteri	108.018	25.6104
An.lesteri	110.539	19.9775
An.lesteri	110.558	19.951
An.lesteri	110.621	20.1043
An.lesteri	115.37	32.3483
An.lesteri	115.405	32.4008
An.lesteri	114.138	32.1939
An.lesteri	113.02	31.0855
An.lesteri	113.759	31.7873
An.lesteri	113.394	30.8526
An.lesteri	113.399	30.8404
An.lesteri	113.698	30.7788
An.lesteri	113.5	30.9833
An.lesteri	112.92	31.1355
An.lesteri	112.946	31.1063
An.lesteri	112.983	31.053
An.lesteri	113.574	31.489
An.lesteri	111.656	32.0405
An.lesteri	112.92	31.8708
An.lesteri	129.803	42.9939
An.lesteri	129.83	42.8856
An.lesteri	129.76	42.7012
An.lesteri	118.857	33.2016
An.lesteri	118.854	33.1828
An.lesteri	118.877	33.2049
An.lesteri	118.857	33.2016
An.lesteri	118.848	33.2047
An.lesteri	103.722	29.4415
An.lesteri	103.697	29.4261
An.lesteri	124.059	40.4513
An.lesteri	124.108	39.9984
An.lesteri	124.043	39.8702
An.lesteri	123.727	39.7587
An.lesteri	124.202	39.8994
An.lesteri	124.213	39.9138
An.lesteri	116.689	23.3177
An.lesteri	113.713	24.7356
An.lesteri	113.784	25.1583
An.lesteri	114.153	24.8806
An.lesteri	119.811	32.9496
An.lesteri	119.81	32.9368
An.lesteri	119.836	32.9454
An.lesteri	119.836	32.9363
An.lesteri	118.985	32.8976
An.lesteri	118.967	32.9079
An.lesteri	118.977	32.8838
An.lesteri	118.966	32.8681
An.lesteri	104.838	28.0416
An.lesteri	103.798	29.6154
An.lesteri	103.798	29.6154
An.lesteri	103.835	29.6251
An.lesteri	103.023	29.2872
An.lesteri	103.385	30.3846
An.lesteri	103.528	30.329
An.lesteri	103.385	30.3846
An.lesteri	104.604	28.0308
An.lesteri	103.75	30.55
An.lesteri	104.483	28.0667
An.lesteri	110.75	20.1833
An.lesteri	123.344	41.6652
An.lesteri	123.369	42.2189
An.lesteri	103.419	30.242
An.lesteri	118.001	27.7019
An.lesteri	103.982	28.6143
An.lesteri	104.566	28.5632
An.lesteri	104.565	28.618
An.lesteri	112.386	28.8475
An.lesteri	108.033	25.3333
An.lesteri	105.7	28.5333
An.lesteri	113.086	32.5283
An.lesteri	113.812	32.3078
An.lesteri	115.653	32.147
An.lesteri	112.544	32.4165
An.lesteri	113.729	32.7893
An.lesteri	114.146	32.7885
An.lesteri	113.784	32.7502
An.lesteri	115.538	31.9088
An.lesteri	115.414	31.8997
An.lesteri	115.251	32.302
An.lesteri	115.283	31.8964
An.lesteri	115.438	31.671
An.lesteri	115.443	31.9718
An.lesteri	114.779	32.2284
An.lesteri	115.676	32.4103
An.lesteri	115.815	32.4692
An.lesteri	115.476	32.1817
An.lesteri	115.671	31.914
An.lesteri	115.85	31.9852
An.lesteri	115.356	32.366
An.lesteri	115.486	32.342
An.lesteri	115.563	32.3987
An.lesteri	115.399	32.3085
An.lesteri	115.433	32.429
An.lesteri	115.408	32.4539
An.lesteri	115.488	32.4588
An.lesteri	115.281	32.3908
An.lesteri	115.581	32.0741
An.lesteri	115.781	32.0437
An.lesteri	115.37	32.3514
An.lesteri	115.405	32.4008
An.lesteri	104.409	28.6352
An.lesteri	104.252	28.649
An.lesteri	104.19	27.9791
An.lesteri	104.348	28.5602
An.lesteri	116.77	31.1176
An.lesteri	116.175	31.9572
An.lesteri	113.542	22.0901
An.lesteri	100.217	25.613
An.lesteri	101.7	28.6046
An.lesteri	101.725	28.6963
An.lesteri	103.484	30.2296
An.lesteri	103.584	30.2213
An.lesteri	103.717	27.3296
An.lesteri	103.892	28.913
An.lesteri	104.042	29.1213
An.lesteri	104.275	28.1546
An.lesteri	104.567	28.163
An.lesteri	104.667	28.188
An.lesteri	105.542	29.5046
An.lesteri	105.675	29.388
An.lesteri	105.709	28.5963
An.lesteri	105.742	29.688
An.lesteri	105.775	29.488
An.lesteri	105.809	29.538
An.lesteri	105.959	29.513
An.lesteri	106.025	29.4213
An.lesteri	106.042	29.1046
An.lesteri	106.042	29.8713
An.lesteri	106.05	29.913
An.lesteri	106.2	29.2463
An.lesteri	106.25	29.5713
An.lesteri	106.392	29.838
An.lesteri	106.417	29.413
An.lesteri	106.467	29.5546
An.lesteri	106.492	29.488
An.lesteri	106.584	29.6046
An.lesteri	106.592	29.7213
An.lesteri	106.6	30.0796
An.lesteri	106.659	29.038
An.lesteri	106.659	29.5046
An.lesteri	106.709	29.638
An.lesteri	106.759	29.038
An.lesteri	106.759	29.563
An.lesteri	106.817	29.8463
An.lesteri	106.875	29.4546
An.lesteri	106.909	29.513
An.lesteri	106.925	28.963
An.lesteri	107.009	28.9213
An.lesteri	107.134	29.9296
An.lesteri	107.184	29.963
An.lesteri	107.817	30.5963
An.lesteri	107.817	30.6546
An.lesteri	107.867	29.388
An.lesteri	108.167	25.063
An.lesteri	108.275	25.1213
An.lesteri	108.509	25.913
An.lesteri	110.475	20.0046
An.lesteri	110.609	19.4796
An.lesteri	110.717	19.5963
An.lesteri	110.884	19.963
An.lesteri	112.517	32.9963
An.lesteri	112.917	32.7463
An.lesteri	113.184	31.0046
An.lesteri	113.25	31.6796
An.lesteri	113.3	22.1713
An.lesteri	113.367	31.713
An.lesteri	113.384	32.4796
An.lesteri	113.417	32.3796
An.lesteri	113.459	22.188
An.lesteri	113.5	22.2796
An.lesteri	113.55	22.2463
An.lesteri	113.55	31.513
An.lesteri	113.584	31.7463
An.lesteri	113.784	31.863
An.lesteri	114.134	22.613
An.lesteri	114.2	22.7796
An.lesteri	114.542	33.538
An.lesteri	114.95	32.2546
An.lesteri	116.3	36.1463
An.lesteri	116.5	35.3213
An.lesteri	116.575	35.063
An.lesteri	116.95	34.988
An.lesteri	117.092	35.013
An.lesteri	117.784	34.5463
An.lesteri	118.125	34.9046
An.lesteri	118.667	35.138
An.lesteri	119.142	33.4963
An.lesteri	119.184	25.8296
An.lesteri	122.467	42.513
An.lesteri	122.525	42.3963
An.lesteri	122.917	39.8463
An.lesteri	122.975	39.688
An.lesteri	123.234	41.688
An.lesteri	123.292	42.463
An.lesteri	123.417	41.563
An.lesteri	123.442	42.3546
An.lesteri	123.55	41.7213
An.lesteri	123.834	39.963
An.lesteri	123.867	39.963
An.lesteri	124.042	39.9546
An.lesteri	124.117	39.9213
An.lesteri	124.517	40.3296
An.lesteri	118.941	25.8796
An.lesteri	117.81	26.7935
An.lesteri	120.186	30.8572
An.lesteri	119.131	26.1504
An.lesteri	114.141	32.1932
An.lesteri	113.574	31.4889
An.lesteri	118.005	27.6992

## Sheet: An. lesteri（Final records）
Species	longitude	latitude
An.lesteri	120.458	33.2634
An.lesteri	114.126	32.1011
An.lesteri	114.181	32.1255
An.lesteri	114.441	34.7576
An.lesteri	112.567	32.98
An.lesteri	112.808	32.6821
An.lesteri	116.188	33.9225
An.lesteri	114.782	34.549
An.lesteri	104.217	29
An.lesteri	103.483	30.2333
An.lesteri	118.567	32.9
An.lesteri	123.833	39.966
An.lesteri	113.429	32.3791
An.lesteri	122.392	37.1519
An.lesteri	108.905	25.7547
An.lesteri	113.298	32.4166
An.lesteri	101.719	26.5823
An.lesteri	114.222	22.7001
An.lesteri	114.314	22.6897
An.lesteri	114.198	22.643
An.lesteri	114.371	22.7432
An.lesteri	124.156	39.8357
An.lesteri	118.026	24.4824
An.lesteri	105.058	29.5801
An.lesteri	109.192	21.6905
An.lesteri	109.191	21.5888
An.lesteri	109.341	21.7426
An.lesteri	112.571	32.202
An.lesteri	103.847	29.8321
An.lesteri	103.365	29.9158
An.lesteri	118.498	32.3179
An.lesteri	116.348	31.4097
An.lesteri	116.83	30.7248
An.lesteri	116.772	31.1405
An.lesteri	112.978	31.4729
An.lesteri	112.946	31.1063
An.lesteri	109.459	25.6609
An.lesteri	106.707	26.519
An.lesteri	108.333	21.5167
An.lesteri	118.933	25.8672
An.lesteri	108.096	25.051
An.lesteri	108.325	24.9137
An.lesteri	108.195	24.9733
An.lesteri	108.475	24.9517
An.lesteri	108.243	24.8425
An.lesteri	108.543	25.1748
An.lesteri	108.262	25.3937
An.lesteri	108.415	25.2141
An.lesteri	108.007	24.9663
An.lesteri	108.726	25.7418
An.lesteri	108.696	25.7558
An.lesteri	105.811	24.9848
An.lesteri	108.018	25.6104
An.lesteri	110.539	19.9775
An.lesteri	110.558	19.951
An.lesteri	110.621	20.1043
An.lesteri	115.37	32.3483
An.lesteri	114.138	32.1939
An.lesteri	113.02	31.0855
An.lesteri	113.759	31.7873
An.lesteri	113.394	30.8526
An.lesteri	113.399	30.8404
An.lesteri	113.698	30.7788
An.lesteri	113.5	30.9833
An.lesteri	112.92	31.1355
An.lesteri	112.983	31.053
An.lesteri	111.656	32.0405
An.lesteri	112.92	31.8708
An.lesteri	129.803	42.9939
An.lesteri	129.83	42.8856
An.lesteri	129.76	42.7012
An.lesteri	118.854	33.1828
An.lesteri	118.877	33.2049
An.lesteri	118.857	33.2016
An.lesteri	103.722	29.4415
An.lesteri	103.697	29.4261
An.lesteri	124.059	40.4513
An.lesteri	124.108	39.9984
An.lesteri	124.043	39.8702
An.lesteri	123.727	39.7587
An.lesteri	124.202	39.8994
An.lesteri	124.213	39.9138
An.lesteri	116.689	23.3177
An.lesteri	113.713	24.7356
An.lesteri	113.784	25.1583
An.lesteri	114.153	24.8806
An.lesteri	119.811	32.9496
An.lesteri	119.81	32.9368
An.lesteri	119.836	32.9454
An.lesteri	119.836	32.9363
An.lesteri	118.985	32.8976
An.lesteri	118.967	32.9079
An.lesteri	118.977	32.8838
An.lesteri	118.966	32.8681
An.lesteri	104.838	28.0416
An.lesteri	103.798	29.6154
An.lesteri	103.835	29.6251
An.lesteri	103.023	29.2872
An.lesteri	103.385	30.3846
An.lesteri	103.528	30.329
An.lesteri	104.604	28.0308
An.lesteri	103.75	30.55
An.lesteri	104.483	28.0667
An.lesteri	110.75	20.1833
An.lesteri	123.344	41.6652
An.lesteri	123.369	42.2189
An.lesteri	103.419	30.242
An.lesteri	103.982	28.6143
An.lesteri	104.566	28.5632
An.lesteri	104.565	28.618
An.lesteri	112.386	28.8475
An.lesteri	108.033	25.3333
An.lesteri	105.7	28.5333
An.lesteri	113.086	32.5283
An.lesteri	113.812	32.3078
An.lesteri	115.653	32.147
An.lesteri	112.544	32.4165
An.lesteri	113.729	32.7893
An.lesteri	114.146	32.7885
An.lesteri	113.784	32.7502
An.lesteri	115.538	31.9088
An.lesteri	115.414	31.8997
An.lesteri	115.251	32.302
An.lesteri	115.283	31.8964
An.lesteri	115.438	31.671
An.lesteri	115.443	31.9718
An.lesteri	114.779	32.2284
An.lesteri	115.676	32.4103
An.lesteri	115.815	32.4692
An.lesteri	115.476	32.1817
An.lesteri	115.671	31.914
An.lesteri	115.85	31.9852
An.lesteri	115.356	32.366
An.lesteri	115.486	32.342
An.lesteri	115.563	32.3987
An.lesteri	115.399	32.3085
An.lesteri	115.433	32.429
An.lesteri	115.408	32.4539
An.lesteri	115.488	32.4588
An.lesteri	115.281	32.3908
An.lesteri	115.581	32.0741
An.lesteri	115.781	32.0437
An.lesteri	115.405	32.4008
An.lesteri	104.409	28.6352
An.lesteri	104.252	28.649
An.lesteri	104.19	27.9791
An.lesteri	104.348	28.5602
An.lesteri	116.77	31.1176
An.lesteri	116.175	31.9572
An.lesteri	113.542	22.0901
An.lesteri	100.217	25.613
An.lesteri	101.7	28.6046
An.lesteri	101.725	28.6963
An.lesteri	103.584	30.2213
An.lesteri	103.717	27.3296
An.lesteri	103.892	28.913
An.lesteri	104.042	29.1213
An.lesteri	104.275	28.1546
An.lesteri	104.567	28.163
An.lesteri	104.667	28.188
An.lesteri	105.542	29.5046
An.lesteri	105.675	29.388
An.lesteri	105.709	28.5963
An.lesteri	105.742	29.688
An.lesteri	105.775	29.488
An.lesteri	105.809	29.538
An.lesteri	105.959	29.513
An.lesteri	106.025	29.4213
An.lesteri	106.042	29.1046
An.lesteri	106.042	29.8713
An.lesteri	106.05	29.913
An.lesteri	106.2	29.2463
An.lesteri	106.25	29.5713
An.lesteri	106.392	29.838
An.lesteri	106.417	29.413
An.lesteri	106.467	29.5546
An.lesteri	106.492	29.488
An.lesteri	106.584	29.6046
An.lesteri	106.592	29.7213
An.lesteri	106.6	30.0796
An.lesteri	106.659	29.038
An.lesteri	106.659	29.5046
An.lesteri	106.709	29.638
An.lesteri	106.759	29.038
An.lesteri	106.759	29.563
An.lesteri	106.817	29.8463
An.lesteri	106.875	29.4546
An.lesteri	106.909	29.513
An.lesteri	106.925	28.963
An.lesteri	107.009	28.9213
An.lesteri	107.134	29.9296
An.lesteri	107.184	29.963
An.lesteri	107.817	30.5963
An.lesteri	107.817	30.6546
An.lesteri	107.867	29.388
An.lesteri	108.167	25.063
An.lesteri	108.275	25.1213
An.lesteri	108.509	25.913
An.lesteri	110.475	20.0046
An.lesteri	110.609	19.4796
An.lesteri	110.717	19.5963
An.lesteri	110.884	19.963
An.lesteri	112.517	32.9963
An.lesteri	112.917	32.7463
An.lesteri	113.184	31.0046
An.lesteri	113.25	31.6796
An.lesteri	113.3	22.1713
An.lesteri	113.367	31.713
An.lesteri	113.384	32.4796
An.lesteri	113.417	32.3796
An.lesteri	113.459	22.188
An.lesteri	113.5	22.2796
An.lesteri	113.55	22.2463
An.lesteri	113.55	31.513
An.lesteri	113.584	31.7463
An.lesteri	113.784	31.863
An.lesteri	114.134	22.613
An.lesteri	114.2	22.7796
An.lesteri	114.542	33.538
An.lesteri	114.95	32.2546
An.lesteri	116.3	36.1463
An.lesteri	116.5	35.3213
An.lesteri	116.575	35.063
An.lesteri	116.95	34.988
An.lesteri	117.092	35.013
An.lesteri	117.784	34.5463
An.lesteri	118.125	34.9046
An.lesteri	118.667	35.138
An.lesteri	119.142	33.4963
An.lesteri	119.184	25.8296
An.lesteri	122.467	42.513
An.lesteri	122.525	42.3963
An.lesteri	122.917	39.8463
An.lesteri	122.975	39.688
An.lesteri	123.234	41.688
An.lesteri	123.292	42.463
An.lesteri	123.417	41.563
An.lesteri	123.442	42.3546
An.lesteri	123.55	41.7213
An.lesteri	123.867	39.963
An.lesteri	124.042	39.9546
An.lesteri	124.117	39.9213
An.lesteri	124.517	40.3296
An.lesteri	118.941	25.8796
An.lesteri	117.81	26.7935
An.lesteri	120.186	30.8572
An.lesteri	119.131	26.1504
An.lesteri	113.574	31.4889
An.lesteri	118.005	27.6992

## Sheet: An. sinensis（Raw records ）
Species	longitude	latitude
An.sinensis	120.458	33.2634
An.sinensis	114.126	32.1011
An.sinensis	114.181	32.1255
An.sinensis	114.441	34.7576
An.sinensis	112.567	32.98
An.sinensis	112.808	32.6821
An.sinensis	121.519	31.1964
An.sinensis	121.389	31.0091
An.sinensis	121.468	31.2361
An.sinensis	121.5	31.2716
An.sinensis	121.531	31.2639
An.sinensis	121.396	31.6231
An.sinensis	121.471	31.4013
An.sinensis	121.395	31.2506
An.sinensis	121.409	31.214
An.sinensis	121.474	30.9179
An.sinensis	121.244	31.3806
An.sinensis	121.114	31.1457
An.sinensis	121.236	31.0162
An.sinensis	97.5845	24.6685
An.sinensis	114.782	34.549
An.sinensis	114.039	33.5711
An.sinensis	112.808	32.6821
An.sinensis	113.774	32.3724
An.sinensis	113.824	34.1345
An.sinensis	116.188	33.9225
An.sinensis	115.316	27.5828
An.sinensis	115.422	27.3171
An.sinensis	114.62	27.3933
An.sinensis	114.29	26.7476
An.sinensis	116.907	27.2826
An.sinensis	117.06	27.7062
An.sinensis	116.992	28.1146
An.sinensis	115.937	28.6593
An.sinensis	118.245	28.6823
An.sinensis	117.215	29.3525
An.sinensis	105.832	23.388
An.sinensis	106.418	23.1344
An.sinensis	107.2	22.8296
An.sinensis	106.854	22.343
An.sinensis	110.392	23.5401
An.sinensis	107.972	21.5479
An.sinensis	118.575	37.5734
An.sinensis	118.835	35.2062
An.sinensis	117.252	34.2536
An.sinensis	117.404	35.3281
An.sinensis	116.756	35.4303
An.sinensis	116.657	35.4286
An.sinensis	119.556	32.1744
An.sinensis	119.862	32.1086
An.sinensis	119.805	31.4083
An.sinensis	119.83	31.8689
An.sinensis	118.251	31.0336
An.sinensis	117.796	31.2881
An.sinensis	117.761	30.8135
An.sinensis	116.556	30.7003
An.sinensis	120.699	27.9939
An.sinensis	110.357	21.2704
An.sinensis	121.127	41.0961
An.sinensis	115.985	36.4565
An.sinensis	117.606	28.4145
An.sinensis	117.017	25.0762
An.sinensis	104.83	26.5925
An.sinensis	106.267	38.4674
An.sinensis	111.644	31.0589
An.sinensis	120.033	36.2647
An.sinensis	120.469	36.1072
An.sinensis	112.816	39.5274
An.sinensis	117.267	31.8667
An.sinensis	118.167	30.1333
An.sinensis	118.733	30.95
An.sinensis	108.383	31.1667
An.sinensis	118.05	27.4
An.sinensis	113.55	22.25
An.sinensis	106.983	25.0167
An.sinensis	108.133	27.85
An.sinensis	107.933	26.6167
An.sinensis	110	19.75
An.sinensis	109.833	19.05
An.sinensis	110.717	19.6
An.sinensis	109.033	19.25
An.sinensis	110.333	20.0167
An.sinensis	113.633	34.75
An.sinensis	112.517	33
An.sinensis	114.3	30.5667
An.sinensis	113.367	31.7167
An.sinensis	118.517	32.9667
An.sinensis	119.933	31.6667
An.sinensis	115.733	29.1333
An.sinensis	120.85	40.7333
An.sinensis	116.583	35.4
An.sinensis	115.533	34.8167
An.sinensis	121.233	31.3667
An.sinensis	108.433	33.5333
An.sinensis	102.483	30.2333
An.sinensis	104.233	33.2667
An.sinensis	100.967	22.7833
An.sinensis	103.717	27.3333
An.sinensis	97.9167	24.85
An.sinensis	117.217	31.8167
An.sinensis	114.283	30.5833
An.sinensis	118.1	27.3333
An.sinensis	106.533	29.5667
An.sinensis	112.517	32.9833
An.sinensis	113.817	31.6167
An.sinensis	113.367	31.6833
An.sinensis	119.967	31.8
An.sinensis	107.967	26.5667
An.sinensis	110.383	29.7
An.sinensis	113.567	22.2667
An.sinensis	116.567	35.6833
An.sinensis	119.1	35.516
An.sinensis	107.516	39.4667
An.sinensis	107.3	25.65
An.sinensis	120.017	40.4833
An.sinensis	121.25	41.0167
An.sinensis	103.85	30.3167
An.sinensis	104.383	28.1667
An.sinensis	105.567	25.2833
An.sinensis	106.7	23.2167
An.sinensis	106.567	24.35
An.sinensis	110.717	23.5
An.sinensis	110.317	25.4167
An.sinensis	110.033	26.3333
An.sinensis	110.65	25.6333
An.sinensis	107.967	23.7333
An.sinensis	108.433	25.3833
An.sinensis	107.367	24.5167
An.sinensis	107.167	25
An.sinensis	111.467	25.35
An.sinensis	109.6	25.7833
An.sinensis	108.8	23.2167
An.sinensis	111.267	23.4667
An.sinensis	110.25	22.3
An.sinensis	110.6	23.1833
An.sinensis	107.267	32.3594
An.sinensis	104.121	31.6072
An.sinensis	104.265	31.3014
An.sinensis	107.132	30.8453
An.sinensis	105.833	32.36
An.sinensis	105.478	28.8042
An.sinensis	104.457	31.6497
An.sinensis	106.371	30.2969
An.sinensis	105.331	29.6133
An.sinensis	102.158	27.0028
An.sinensis	105.217	30.5508
An.sinensis	102.941	30.1656
An.sinensis	118.676	24.8744
An.sinensis	119.822	31.3385
An.sinensis	113.779	27.7357
An.sinensis	122.121	37.5132
An.sinensis	110.391	18.795
An.sinensis	117.389	32.9169
An.sinensis	120.667	28.1
An.sinensis	120.583	27.816
An.sinensis	118.575	37.5734
An.sinensis	110.54	23.3544
An.sinensis	116.149	33.7678
An.sinensis	109.512	18.253
An.sinensis	109.511	18.2505
An.sinensis	109.7	18.6403
An.sinensis	108.652	19.095
An.sinensis	109.173	18.7499
An.sinensis	110.2	20.0461
An.sinensis	109.7	18.6403
An.sinensis	109.056	19.2775
An.sinensis	109.147	19.007
An.sinensis	109.33	19.4181
An.sinensis	110.102	19.3516
An.sinensis	102.706	25.0397
An.sinensis	102.722	25.0165
An.sinensis	117.321	34.155
An.sinensis	118.717	33.0669
An.sinensis	118.482	32.0217
An.sinensis	119.858	31.0675
An.sinensis	120.341	31.36
An.sinensis	108.605	23.4324
An.sinensis	110.181	22.6539
An.sinensis	108.637	24.485
An.sinensis	106.619	23.9027
An.sinensis	111.279	23.4768
An.sinensis	109.428	24.3265
An.sinensis	110.672	25.6121
An.sinensis	108.637	24.485
An.sinensis	109.599	23.1118
An.sinensis	104.217	28.1
An.sinensis	101.183	23.1
An.sinensis	113.783	31.6833
An.sinensis	113.25	31.8667
An.sinensis	108.683	25.7167
An.sinensis	113.383	32.4833
An.sinensis	113.5	22.2833
An.sinensis	108.417	33.5167
An.sinensis	119.966	40.2667
An.sinensis	116.25	36.3
An.sinensis	116.55	34.9833
An.sinensis	116.967	34.8667
An.sinensis	108.367	31.25
An.sinensis	106.983	25.0167
An.sinensis	118.033	27.4
An.sinensis	109.967	19.65
An.sinensis	119.9	31.7333
An.sinensis	97.5697	24.7217
An.sinensis	97.5709	24.7249
An.sinensis	97.567	24.7302
An.sinensis	97.9241	24.8093
An.sinensis	97.8329	24.6394
An.sinensis	98.1178	25.0282
An.sinensis	97.658	24.6316
An.sinensis	97.6586	24.6148
An.sinensis	97.6598	24.6273
An.sinensis	97.9456	24.9733
An.sinensis	97.7036	24.7778
An.sinensis	113.826	31.6171
An.sinensis	112.374	28.5801
An.sinensis	118.224	33.4766
An.sinensis	116.242	28.3776
An.sinensis	103.604	32.6557
An.sinensis	121.236	31.0162
An.sinensis	100.966	22.8252
An.sinensis	120.699	27.9939
An.sinensis	115.64	35.1961
An.sinensis	113.95	29.9181
An.sinensis	115.405	29.7588
An.sinensis	117.284	34.2043
An.sinensis	118.797	32.0593
An.sinensis	119.974	31.8115
An.sinensis	120.312	31.4914
An.sinensis	116.15	33.7676
An.sinensis	116.282	34.0503
An.sinensis	117.018	32.5853
An.sinensis	117.1	32.6
An.sinensis	113.4	28.1
An.sinensis	120.447	36.3897
An.sinensis	120.198	35.9608
An.sinensis	119.97	36.7536
An.sinensis	117.595	35.0015
An.sinensis	117.506	35.2377
An.sinensis	116.421	36.0012
An.sinensis	116.017	35.0643
An.sinensis	117.205	32.9716
An.sinensis	118.224	33.4766
An.sinensis	119.797	32.2364
An.sinensis	119.822	31.3385
An.sinensis	110.978	30.826
An.sinensis	109.401	31.0185
An.sinensis	108.41	31.1704
An.sinensis	108.376	30.8252
An.sinensis	107.474	29.8996
An.sinensis	108.697	30.9305
An.sinensis	110.317	19.9833
An.sinensis	109.583	19.5
An.sinensis	109.833	19.0333
An.sinensis	110.367	18.8
An.sinensis	109.533	18.3167
An.sinensis	114.129	22.6084
An.sinensis	112.956	32.5119
An.sinensis	98.5016	25.0138
An.sinensis	120.196	33.3915
An.sinensis	119.26	33.7818
An.sinensis	120.95	30.53
An.sinensis	121.56	29.88
An.sinensis	121.15	28.86
An.sinensis	120.69	28
An.sinensis	120.15	30.29
An.sinensis	120.07	29.32
An.sinensis	119.92	28.45
An.sinensis	119.29	29.48
An.sinensis	118.88	28.95
An.sinensis	118.63	28.74
An.sinensis	109.147	19.0071
An.sinensis	112.89	30.8195
An.sinensis	98.5883	24.4337
An.sinensis	97.8553	24.0182
An.sinensis	106.079	38.0216
An.sinensis	108.709	34.3299
An.sinensis	104.96	33.3702
An.sinensis	106.231	38.4877
An.sinensis	107.644	35.7089
An.sinensis	106.384	38.984
An.sinensis	104.83	26.5924
An.sinensis	106.923	27.7255
An.sinensis	105.964	26.2537
An.sinensis	105.291	27.2839
An.sinensis	107.522	26.2543
An.sinensis	107.983	26.5843
An.sinensis	104.904	25.0898
An.sinensis	109.189	27.7315
An.sinensis	122.243	43.6536
An.sinensis	110.002	27.5696
An.sinensis	110.479	29.1173
An.sinensis	113.129	29.356
An.sinensis	113.016	25.7702
An.sinensis	111.468	27.2395
An.sinensis	112.939	28.2282
An.sinensis	116.45	35.2641
An.sinensis	100.799	22.0119
An.sinensis	127.344	43.7245
An.sinensis	108.121	28.2639
An.sinensis	101.5	24.5
An.sinensis	117.478	31.8765
An.sinensis	116.949	31.4628
An.sinensis	99.246	23.1467
An.sinensis	109.452	18.299
An.sinensis	109.517	18.7745
An.sinensis	119.718	39.9911
An.sinensis	115.029	35.7626
An.sinensis	108.905	25.7547
An.sinensis	119.588	31.7223
An.sinensis	112.772	32.1289
An.sinensis	110.455	21.2443
An.sinensis	108.605	23.4324
An.sinensis	120.075	29.3063
An.sinensis	124.153	39.8632
An.sinensis	121.468	22.6691
An.sinensis	121.576	22.0006
An.sinensis	119.566	23.5698
An.sinensis	117.404	35.3281
An.sinensis	116.772	35.1636
An.sinensis	116.771	35.1636
An.sinensis	119.549	32.1644
An.sinensis	119.848	32.0603
An.sinensis	119.798	31.4083
An.sinensis	119.825	31.8678
An.sinensis	118.251	31.0336
An.sinensis	117.794	31.2861
An.sinensis	117.761	30.8135
An.sinensis	116.556	30.7003
An.sinensis	119.811	31.8629
An.sinensis	117.179	34.1838
An.sinensis	117.099	32.3283
An.sinensis	117.884	33.8024
An.sinensis	117.276	34.5134
An.sinensis	118.003	33.238
An.sinensis	118.353	32.8026
An.sinensis	112.951	32.5214
An.sinensis	113.298	32.4166
An.sinensis	114.423	30.7811
An.sinensis	114.355	30.9083
An.sinensis	114.54	30.9201
An.sinensis	114.33	30.5398
An.sinensis	103.033	30.0056
An.sinensis	101.719	26.5823
An.sinensis	114.222	22.7001
An.sinensis	108.407	30.6967
An.sinensis	108.502	30.8848
An.sinensis	108.305	30.8244
An.sinensis	108.31	30.5896
An.sinensis	108.412	30.7548
An.sinensis	120.476	37.6453
An.sinensis	114.129	22.6084
An.sinensis	114.346	22.6908
An.sinensis	114.273	22.72
An.sinensis	114.222	22.7024
An.sinensis	114.198	22.6431
An.sinensis	114.426	22.6354
An.sinensis	116.658	34.6967
An.sinensis	104.779	29.3392
An.sinensis	124.156	39.8357
An.sinensis	114.186	38.2603
An.sinensis	112.734	25.7538
An.sinensis	113.685	25.533
An.sinensis	112.949	25.4006
An.sinensis	118.026	24.4824
An.sinensis	112.441	23.6347
An.sinensis	106.748	31.8679
An.sinensis	119.57	32.4357
An.sinensis	105.058	29.5801
An.sinensis	116.122	24.2888
An.sinensis	112.241	30.3363
An.sinensis	104.96	33.3702
An.sinensis	104.861	33.5816
An.sinensis	120.849	31.038
An.sinensis	115.952	28.637
An.sinensis	109.192	21.6905
An.sinensis	109.191	21.5888
An.sinensis	109.341	21.7426
An.sinensis	117.699	32.5307
An.sinensis	118.354	31.7424
An.sinensis	116.798	32.545
An.sinensis	109.386	24.3362
An.sinensis	109.607	25.7826
An.sinensis	120.106	33.1872
An.sinensis	118.147	24.5129
An.sinensis	118.097	24.576
An.sinensis	118.582	37.449
An.sinensis	118.526	37.8862
An.sinensis	118.575	37.5734
An.sinensis	118.255	37.4908
An.sinensis	120.375	36.0876
An.sinensis	117.614	24.1174
An.sinensis	117.315	24.3638
An.sinensis	117.654	24.5109
An.sinensis	104.159	30.8235
An.sinensis	122.243	43.6536
An.sinensis	118.333	32.2559
An.sinensis	118.507	31.6688
An.sinensis	116.964	33.6477
An.sinensis	104.139	36.5451
An.sinensis	104.825	36.7285
An.sinensis	122.226	30.2645
An.sinensis	108.905	25.7546
An.sinensis	106.829	27.5357
An.sinensis	107.899	25.4238
An.sinensis	112.571	32.202
An.sinensis	115.63	29.9418
An.sinensis	113.02	31.0855
An.sinensis	112.525	30.0936
An.sinensis	109.049	30.0213
An.sinensis	110.978	32.539
An.sinensis	116.676	34.8673
An.sinensis	116.598	34.6954
An.sinensis	118.84	31.9532
An.sinensis	106.44	30.5389
An.sinensis	103.464	30.4102
An.sinensis	104.159	30.8235
An.sinensis	106.828	32.3466
An.sinensis	104.346	28.8285
An.sinensis	104.568	31.5343
An.sinensis	103.513	30.0153
An.sinensis	105.957	32.3331
An.sinensis	101.631	26.5977
An.sinensis	104.51	31.3174
An.sinensis	104.777	29.3374
An.sinensis	103.109	30.07
An.sinensis	113.448	35.2229
An.sinensis	113.081	34.9396
An.sinensis	112.951	35.0876
An.sinensis	112.792	34.9072
An.sinensis	113.322	35.2571
An.sinensis	113.067	35.1915
An.sinensis	119.882	32.3192
An.sinensis	117.811	30.9452
An.sinensis	116.587	35.4151
An.sinensis	122.121	37.5133
An.sinensis	117.143	34.7748
An.sinensis	116.366	39.9126
An.sinensis	116.849	35.1195
An.sinensis	103.55	29.4124
An.sinensis	104.076	30.6517
An.sinensis	105.388	30.8719
An.sinensis	103.617	23.7665
An.sinensis	103.103	24.2217
An.sinensis	101.998	23.5961
An.sinensis	118.498	32.3179
An.sinensis	115.993	33.4405
An.sinensis	116.772	31.1405
An.sinensis	116.564	33.2657
An.sinensis	115.548	33.1489
An.sinensis	116.206	33.1585
An.sinensis	117.317	33.3184
An.sinensis	116.766	33.9156
An.sinensis	117.699	32.5307
An.sinensis	117.478	31.8786
An.sinensis	118.338	29.7149
An.sinensis	118.334	30.9146
An.sinensis	116.83	30.7248
An.sinensis	117.478	32.91
An.sinensis	117.554	33.0029
An.sinensis	117.839	33.1544
An.sinensis	116.772	31.1405
An.sinensis	108.308	33.31
An.sinensis	109.029	32.6854
An.sinensis	108.595	32.8415
An.sinensis	116.592	40.097
An.sinensis	116.637	40.046
An.sinensis	116.634	40.0458
An.sinensis	116.628	40.0474
An.sinensis	116.628	40.0517
An.sinensis	125.119	41.3767
An.sinensis	98.9301	23.2452
An.sinensis	98.921	23.2057
An.sinensis	119.823	31.8627
An.sinensis	103.832	30.7212
An.sinensis	113.488	23.4957
An.sinensis	113.641	23.5753
An.sinensis	112.978	31.4729
An.sinensis	112.946	31.1063
An.sinensis	112.984	31.0545
An.sinensis	107.18	30.7071
An.sinensis	107.18	30.7071
An.sinensis	108.333	21.5167
An.sinensis	121.454	29.6748
An.sinensis	118.035	27.7564
An.sinensis	117.304	27.157
An.sinensis	117.493	27.3407
An.sinensis	118.933	25.8672
An.sinensis	119.784	33.8545
An.sinensis	104.923	33.4001
An.sinensis	113.547	22.1134
An.sinensis	114.129	22.6084
An.sinensis	111.059	22.4789
An.sinensis	114.507	22.7419
An.sinensis	110.923	22.249
An.sinensis	108.096	25.051
An.sinensis	108.325	24.9137
An.sinensis	108.195	24.9733
An.sinensis	108.475	24.9517
An.sinensis	108.243	24.8425
An.sinensis	108.543	25.1748
An.sinensis	108.262	25.3937
An.sinensis	108.415	25.2141
An.sinensis	108.007	24.9663
An.sinensis	108.325	24.9137
An.sinensis	105.83	23.42
An.sinensis	107.117	22.2333
An.sinensis	107.283	25
An.sinensis	107.617	24.85
An.sinensis	107.9	24.9667
An.sinensis	107.98	22.15
An.sinensis	108.417	24.8333
An.sinensis	109.333	22.8333
An.sinensis	109.433	22.68
An.sinensis	109.917	22.45
An.sinensis	110	25.8
An.sinensis	110.017	25.8
An.sinensis	110.64	26.03
An.sinensis	111.117	25.92
An.sinensis	107.519	23.4906
An.sinensis	108.796	23.035
An.sinensis	106.408	24.1378
An.sinensis	108.726	25.7418
An.sinensis	108.696	25.7558
An.sinensis	105.811	24.9848
An.sinensis	108.018	25.6104
An.sinensis	106.341	26.5539
An.sinensis	105.771	24.9939
An.sinensis	106.682	25.2261
An.sinensis	106.591	26.3989
An.sinensis	105.835	26.6939
An.sinensis	108.951	26.2019
An.sinensis	107.439	26.2919
An.sinensis	107.933	25.5719
An.sinensis	108.142	28.3189
An.sinensis	106.348	28.1561
An.sinensis	106.595	28.115
An.sinensis	105.23	25.4111
An.sinensis	105.799	24.9916
An.sinensis	105.803	24.8931
An.sinensis	105.943	24.8146
An.sinensis	106.14	25.0372
An.sinensis	105.901	25.2113
An.sinensis	106.027	25.4835
An.sinensis	110.308	19.7058
An.sinensis	110.289	19.9176
An.sinensis	110.186	19.948
An.sinensis	110.212	20.0102
An.sinensis	110.257	19.9862
An.sinensis	110.154	19.9963
An.sinensis	110.482	20.0163
An.sinensis	110.557	19.6083
An.sinensis	110.547	19.7828
An.sinensis	110.333	19.7958
An.sinensis	110.378	19.812
An.sinensis	110.16	19.9382
An.sinensis	110.308	19.7058
An.sinensis	110.278	19.921
An.sinensis	110.186	19.948
An.sinensis	110.212	20.0102
An.sinensis	110.174	20.0297
An.sinensis	109.147	19.0071
An.sinensis	110.544	19.9674
An.sinensis	109.569	18.3414
An.sinensis	109.634	18.5431
An.sinensis	108.977	18.895
An.sinensis	109.402	18.4883
An.sinensis	116.855	31.8566
An.sinensis	117.09	32.4915
An.sinensis	117.549	32.0239
An.sinensis	115.37	32.3483
An.sinensis	115.405	32.4008
An.sinensis	113.817	35.45
An.sinensis	114.138	32.1939
An.sinensis	116.426	33.8902
An.sinensis	116.464	33.8699
An.sinensis	116.399	34.0339
An.sinensis	116.443	34.0684
An.sinensis	116.153	33.77
An.sinensis	116.18	33.7357
An.sinensis	114.35	35.92
An.sinensis	114.55	35.67
An.sinensis	113.08	34.93
An.sinensis	114.35	34.8
An.sinensis	112.1	34.15
An.sinensis	112.83	32.7
An.sinensis	113.07	33.88
An.sinensis	115.02	35.7
An.sinensis	111.05	34.05
An.sinensis	116.13	34.23
An.sinensis	116.43	33.92
An.sinensis	115.3	34.07
An.sinensis	114.12	32.1
An.sinensis	114.73	32.35
An.sinensis	113.48	33.85
An.sinensis	112.98	34.77
An.sinensis	115.48	33.87
An.sinensis	114.35	33
An.sinensis	114.14	32.2024
An.sinensis	113.02	31.0855
An.sinensis	113.759	31.7873
An.sinensis	115.63	29.9418
An.sinensis	113.574	31.4889
An.sinensis	112.528	32.2072
An.sinensis	112.525	30.0936
An.sinensis	109.399	30.1184
An.sinensis	111.267	32.4168
An.sinensis	113.394	30.8526
An.sinensis	113.399	30.8404
An.sinensis	113.698	30.7788
An.sinensis	112.21	31.057
An.sinensis	112.254	31.0697
An.sinensis	112.603	30.5669
An.sinensis	112.876	31.3604
An.sinensis	113.5	30.9833
An.sinensis	112.562	32.208
An.sinensis	111.656	32.0405
An.sinensis	112.564	32.1917
An.sinensis	112.92	31.8708
An.sinensis	111.09	27.0795
An.sinensis	111.126	27.0741
An.sinensis	111.1	27.0889
An.sinensis	111.108	27.0775
An.sinensis	113.4	28.1
An.sinensis	117.1	32.6
An.sinensis	114.405	23.1654
An.sinensis	116.667	35.3333
An.sinensis	116.583	33.2333
An.sinensis	119.017	31.85
An.sinensis	107.533	25.8167
An.sinensis	107.367	24.5
An.sinensis	102.833	23.2167
An.sinensis	116.491	35.3156
An.sinensis	118.924	31.8479
An.sinensis	118.957	31.8045
An.sinensis	118.948	31.7967
An.sinensis	117.884	33.8024
An.sinensis	117.264	34.1448
An.sinensis	117.998	33.2318
An.sinensis	118.384	32.7882
An.sinensis	119.635	31.2687
An.sinensis	118.857	33.2016
An.sinensis	118.854	33.1828
An.sinensis	118.877	33.2049
An.sinensis	118.857	33.2016
An.sinensis	118.848	33.2047
An.sinensis	108.523	31.1272
An.sinensis	103.718	29.4383
An.sinensis	103.722	29.4415
An.sinensis	103.697	29.4261
An.sinensis	118.665	34.9082
An.sinensis	118.651	34.9202
An.sinensis	118.595	34.8245
An.sinensis	117.372	34.6005
An.sinensis	116.491	35.3156
An.sinensis	116.495	35.102
An.sinensis	116.45	35.2641
An.sinensis	117.772	34.5852
An.sinensis	115.362	34.8845
An.sinensis	98.5929	24.4386
An.sinensis	98.5833	24.4707
An.sinensis	98.037	24.0819
An.sinensis	98.5223	24.4399
An.sinensis	118.111	27.2771
An.sinensis	115.912	27.2771
An.sinensis	116.162	28.4112
An.sinensis	118.777	32.0469
An.sinensis	118.752	32.0331
An.sinensis	118.804	32.0404
An.sinensis	118.798	32.0871
An.sinensis	118.452	32.0308
An.sinensis	118.532	31.9452
An.sinensis	105.036	28.9199
An.sinensis	104.843	28.9064
An.sinensis	121.883	29.5238
An.sinensis	106.715	21.9722
An.sinensis	120.395	36.0546
An.sinensis	120.217	28.3531
An.sinensis	110.835	31.1286
An.sinensis	109.454	18.2975
An.sinensis	117.98	24.6337
An.sinensis	117.373	34.6057
An.sinensis	117.143	34.8147
An.sinensis	116.598	35.314
An.sinensis	116.047	34.6453
An.sinensis	116.28	34.8204
An.sinensis	116.268	35.9992
An.sinensis	110.3	33.7
An.sinensis	121.312	31.4827
An.sinensis	121.193	30.787
An.sinensis	121.077	30.8684
An.sinensis	121.194	31.0876
An.sinensis	121.153	31.0758
An.sinensis	121.327	31.4727
An.sinensis	121.959	31.4969
An.sinensis	111.572	25.5238
An.sinensis	121.073	31.0165
An.sinensis	121.323	31.4765
An.sinensis	121.273	31.4822
An.sinensis	121.178	30.8131
An.sinensis	121.38	31.7666
An.sinensis	121.462	30.859
An.sinensis	113.713	24.7356
An.sinensis	113.784	25.1583
An.sinensis	114.153	24.8806
An.sinensis	123.383	42.0833
An.sinensis	113.937	38.3482
An.sinensis	114.016	38.3196
An.sinensis	113.945	38.3398
An.sinensis	119.811	32.9496
An.sinensis	119.81	32.9368
An.sinensis	119.836	32.9454
An.sinensis	119.836	32.9363
An.sinensis	118.985	32.8976
An.sinensis	118.967	32.9079
An.sinensis	118.977	32.8838
An.sinensis	118.966	32.8681
An.sinensis	116.603	40.0802
An.sinensis	104.105	30.4213
An.sinensis	103.872	30.553
An.sinensis	103.857	30.594
An.sinensis	104.838	28.0416
An.sinensis	103.798	29.6154
An.sinensis	103.798	29.6154
An.sinensis	103.835	29.6251
An.sinensis	103.023	29.2872
An.sinensis	104.438	31.7853
An.sinensis	105.833	32.36
An.sinensis	103.464	30.4102
An.sinensis	103.385	30.3846
An.sinensis	103.528	30.329
An.sinensis	103.385	30.3846
An.sinensis	104.604	28.0308
An.sinensis	121.231	28.6521
An.sinensis	117.98	38.9389
An.sinensis	116.719	33.0289
An.sinensis	110.75	20.1833
An.sinensis	118.001	27.7019
An.sinensis	100.97	21.8668
An.sinensis	100.428	21.8109
An.sinensis	120.848	28.8541
An.sinensis	120.666	28.8562
An.sinensis	121.883	29.5101
An.sinensis	118.969	25.2027
An.sinensis	119.817	32.8117
An.sinensis	119.782	32.9988
An.sinensis	103.982	28.6143
An.sinensis	119.467	32.3833
An.sinensis	119.226	32.2975
An.sinensis	119.049	32.2761
An.sinensis	119.217	32.2817
An.sinensis	119.15	32.4056
An.sinensis	104.566	28.5632
An.sinensis	104.565	28.618
An.sinensis	108.033	25.3333
An.sinensis	105.7	28.5333
An.sinensis	105.5	26.3333
An.sinensis	117.261	33.6193
An.sinensis	120.286	30.3491
An.sinensis	119.976	30.3678
An.sinensis	120.188	30.4736
An.sinensis	119.928	30.2379
An.sinensis	102.987	24.0609
An.sinensis	103.109	24.2429
An.sinensis	102.168	24.0422
An.sinensis	102.234	24.285
An.sinensis	102.064	24.5269
An.sinensis	102.01	24.5127
An.sinensis	115.676	32.4103
An.sinensis	115.815	32.4692
An.sinensis	115.476	32.1817
An.sinensis	115.671	31.914
An.sinensis	115.85	31.9852
An.sinensis	115.356	32.366
An.sinensis	115.486	32.342
An.sinensis	115.563	32.3987
An.sinensis	115.399	32.3085
An.sinensis	115.433	32.429
An.sinensis	115.408	32.4539
An.sinensis	115.488	32.4588
An.sinensis	115.281	32.3908
An.sinensis	115.334	32.544
An.sinensis	115.121	32.5389
An.sinensis	114.662	32.3634
An.sinensis	114.779	32.2284
An.sinensis	115.103	32.3826
An.sinensis	115.283	31.8964
An.sinensis	115.438	31.671
An.sinensis	115.443	31.9718
An.sinensis	115.218	31.8535
An.sinensis	115.538	31.9088
An.sinensis	115.414	31.8997
An.sinensis	115.251	32.302
An.sinensis	115.195	31.9326
An.sinensis	114.433	31.8034
An.sinensis	114.444	31.928
An.sinensis	114.897	32.0555
An.sinensis	114.916	31.8168
An.sinensis	115.131	31.6886
An.sinensis	114.814	31.5273
An.sinensis	114.038	32.4447
An.sinensis	114.039	32.3197
An.sinensis	113.086	32.5283
An.sinensis	113.812	32.3078
An.sinensis	115.653	32.147
An.sinensis	112.544	32.4165
An.sinensis	113.729	32.7893
An.sinensis	114.146	32.7885
An.sinensis	113.784	32.7502
An.sinensis	114.008	32.5413
An.sinensis	113.784	32.7502
An.sinensis	114.008	32.5413
An.sinensis	114.453	32.3591
An.sinensis	115.062	32.6785
An.sinensis	101.978	23.595
An.sinensis	101.98	23.5952
An.sinensis	102.003	23.5942
An.sinensis	101.976	23.6343
An.sinensis	101.986	23.6418
An.sinensis	102.009	23.6025
An.sinensis	101.959	23.6681
An.sinensis	101.946	23.6783
An.sinensis	101.991	23.6216
An.sinensis	112.04	23.0667
An.sinensis	100.268	25.6065
An.sinensis	102.66	24.9632
An.sinensis	113.2	32.3
An.sinensis	115.4	32.5
An.sinensis	116.4	34
An.sinensis	101.6	21.5
An.sinensis	102.7	23.1
An.sinensis	97.7286	24.192
An.sinensis	98.3099	24.1078
An.sinensis	99.0825	23.5539
An.sinensis	99.3673	23.4786
An.sinensis	99.7333	27.8333
An.sinensis	99.35	27.5333
An.sinensis	99.2167	27.3333
An.sinensis	100.15	26.55
An.sinensis	100.517	25.05
An.sinensis	100.1	24.4833
An.sinensis	99.9833	24.55
An.sinensis	100.817	24.4667
An.sinensis	100.767	24.4167
An.sinensis	101.117	23.9833
An.sinensis	100.7	23.5667
An.sinensis	100.617	23.5
An.sinensis	101.067	22.5
An.sinensis	101.55	21.5167
An.sinensis	101.483	21.5667
An.sinensis	100.408	22.6583
An.sinensis	99.3787	22.2289
An.sinensis	100.109	23.8753
An.sinensis	100.102	23.8608
An.sinensis	99.6089	23.7412
An.sinensis	100.085	23.8846
An.sinensis	101.685	21.183
An.sinensis	101.059	22.504
An.sinensis	104.19	27.9791
An.sinensis	100.987	22.6233
An.sinensis	101.415	22.6073
An.sinensis	98.2772	25.3237
An.sinensis	98.426	25.4945
An.sinensis	98.3637	25.1045
An.sinensis	98.4289	25.0826
An.sinensis	98.4913	24.7737
An.sinensis	98.6949	24.9633
An.sinensis	98.4855	24.9354
An.sinensis	98.5502	24.6931
An.sinensis	98.4842	25.3436
An.sinensis	97.9597	24.7869
An.sinensis	97.7039	24.7747
An.sinensis	97.93	24.6294
An.sinensis	101.752	21.1961
An.sinensis	101.724	21.2736
An.sinensis	103.221	22.8178
An.sinensis	103.081	22.765
An.sinensis	97.8049	24.1681
An.sinensis	97.9261	24.7052
An.sinensis	97.6418	23.8615
An.sinensis	100.61	26.7898
An.sinensis	100.474	26.5633
An.sinensis	100.65	26.4423
An.sinensis	101.07	26.4545
An.sinensis	104.348	28.5602
An.sinensis	104.567	28.95
An.sinensis	101.917	21.7333
An.sinensis	99	25.3667
An.sinensis	104.5	25.55
An.sinensis	106.317	24.0667
An.sinensis	102.417	23.65
An.sinensis	97.6	24.6
An.sinensis	98.5	25
An.sinensis	99.4	25.9
An.sinensis	99.8	23.4
An.sinensis	100.7	22
An.sinensis	101.6	21.5
An.sinensis	102	23.6
An.sinensis	102.8	23.2
An.sinensis	120.504	31.8926
An.sinensis	116.77	31.1176
An.sinensis	116.175	31.9572
An.sinensis	120.853	27.9065
An.sinensis	120.432	30.2347
An.sinensis	113.759	34.7886
An.sinensis	99.2493	23.1331
An.sinensis	113.531	22.4985
An.sinensis	120.423	29.5986
An.sinensis	113.65	34.7167
An.sinensis	100.017	26.2046
An.sinensis	100.025	24.5213
An.sinensis	100.134	24.4546
An.sinensis	100.159	24.463
An.sinensis	100.175	26.5713
An.sinensis	100.2	25.688
An.sinensis	100.217	25.613
An.sinensis	100.267	24.463
An.sinensis	100.3	25.688
An.sinensis	100.325	25.2296
An.sinensis	100.417	24.3963
An.sinensis	100.492	24.5213
An.sinensis	100.5	21.9963
An.sinensis	100.5	25.363
An.sinensis	100.534	25.0463
An.sinensis	100.542	25.4963
An.sinensis	100.6	25.8463
An.sinensis	100.625	23.513
An.sinensis	100.709	23.563
An.sinensis	100.775	23.2963
An.sinensis	100.925	21.863
An.sinensis	100.967	22.763
An.sinensis	101.034	23.0463
An.sinensis	101.067	22.513
An.sinensis	101.067	23.1046
An.sinensis	101.175	25.5296
An.sinensis	101.284	21.263
An.sinensis	101.292	25.1046
An.sinensis	101.3	24.4296
An.sinensis	101.325	26.113
An.sinensis	101.384	21.8796
An.sinensis	101.55	25.0463
An.sinensis	101.559	21.5213
An.sinensis	101.567	21.4463
An.sinensis	101.617	21.5546
An.sinensis	101.65	25.3963
An.sinensis	101.675	26.0546
An.sinensis	101.692	21.1963
An.sinensis	101.7	28.6046
An.sinensis	101.859	23.4296
An.sinensis	101.867	23.263
An.sinensis	101.9	25.888
An.sinensis	102.067	25.2546
An.sinensis	102.159	27.0046
An.sinensis	102.367	25.6046
An.sinensis	102.717	25.038
An.sinensis	102.734	24.988
An.sinensis	102.8	23.1213
An.sinensis	102.942	30.163
An.sinensis	103.184	36.313
An.sinensis	103.467	36.4296
An.sinensis	103.667	30.963
An.sinensis	103.892	28.913
An.sinensis	104.042	29.1213
An.sinensis	104.267	31.3046
An.sinensis	104.417	27.788
An.sinensis	104.434	22.988
An.sinensis	104.459	31.6463
An.sinensis	104.767	33.2296
An.sinensis	104.95	29.663
An.sinensis	105.034	24.0796
An.sinensis	105.192	29.363
An.sinensis	105.217	30.5546
An.sinensis	105.284	33.388
An.sinensis	105.342	24.7713
An.sinensis	105.475	28.8046
An.sinensis	105.542	29.5046
An.sinensis	105.609	33.4963
An.sinensis	105.742	29.688
An.sinensis	105.767	24.9963
An.sinensis	105.809	29.538
An.sinensis	105.817	25.3796
An.sinensis	105.834	23.3796
An.sinensis	105.834	26.6963
An.sinensis	105.834	32.363
An.sinensis	105.925	30.1796
An.sinensis	106.025	29.4213
An.sinensis	106.042	29.1046
An.sinensis	106.042	29.8713
An.sinensis	106.25	29.5713
An.sinensis	106.342	24.213
An.sinensis	106.342	26.5546
An.sinensis	106.35	26.763
An.sinensis	106.417	23.1296
An.sinensis	106.417	29.413
An.sinensis	106.575	23.1296
An.sinensis	106.592	23.0963
An.sinensis	106.592	26.3963
An.sinensis	106.6	22.4713
An.sinensis	106.6	30.0796
An.sinensis	106.659	29.038
An.sinensis	106.675	30.5046
An.sinensis	106.684	25.2296
An.sinensis	106.684	26.4463
An.sinensis	106.692	27.1463
An.sinensis	106.692	29.0213
An.sinensis	106.709	29.638
An.sinensis	106.717	26.5796
An.sinensis	106.75	25.413
An.sinensis	106.759	29.563
An.sinensis	106.759	32.213
An.sinensis	106.817	29.8463
An.sinensis	106.85	22.0796
An.sinensis	106.875	29.4546
An.sinensis	107.009	28.9213
An.sinensis	107.059	27.0213
An.sinensis	107.067	22.138
An.sinensis	107.1	22.7463
An.sinensis	107.1	24.9963
An.sinensis	107.167	24.9963
An.sinensis	107.184	29.963
An.sinensis	107.217	24.313
An.sinensis	107.367	24.513
An.sinensis	107.384	29.6963
An.sinensis	107.492	30.2546
An.sinensis	107.517	26.2546
An.sinensis	107.542	24.9713
An.sinensis	107.584	23.438
An.sinensis	107.584	31.363
An.sinensis	107.767	29.938
An.sinensis	107.817	30.5963
An.sinensis	107.867	29.388
An.sinensis	107.934	26.8963
An.sinensis	107.95	30.313
An.sinensis	107.984	22.1463
An.sinensis	107.984	26.4963
An.sinensis	107.992	26.588
An.sinensis	108.117	30.0046
An.sinensis	108.167	25.063
An.sinensis	108.217	27.013
An.sinensis	108.234	31.113
An.sinensis	108.25	24.8296
An.sinensis	108.259	24.8296
An.sinensis	108.325	29.038
An.sinensis	108.359	26.7296
An.sinensis	108.4	27.9963
An.sinensis	108.484	23.1296
An.sinensis	108.484	30.7796
An.sinensis	108.775	29.3463
An.sinensis	108.85	27.7213
An.sinensis	108.9	25.7296
An.sinensis	108.917	27.2463
An.sinensis	108.925	31.238
An.sinensis	108.95	26.2046
An.sinensis	108.959	28.563
An.sinensis	109.125	28.8713
An.sinensis	109.192	27.713
An.sinensis	109.2	22.8296
An.sinensis	109.259	22.6796
An.sinensis	109.3	22.7963
An.sinensis	109.35	19.713
An.sinensis	109.359	25.4713
An.sinensis	109.5	31.088
An.sinensis	109.509	18.9296
An.sinensis	109.55	22.2713
An.sinensis	109.6	25.7463
An.sinensis	109.6	25.7796
An.sinensis	109.625	31.4046
An.sinensis	109.709	19.863
An.sinensis	109.717	19.863
An.sinensis	109.725	18.3213
An.sinensis	109.767	18.6296
An.sinensis	109.859	34.9796
An.sinensis	109.992	24.9796
An.sinensis	110.009	25.7963
An.sinensis	110.017	23.2463
An.sinensis	110.017	25.7963
An.sinensis	110.059	23.3546
An.sinensis	110.075	18.5046
An.sinensis	110.092	19.7463
An.sinensis	110.109	19.3713
An.sinensis	110.117	19.363
An.sinensis	110.15	23.1796
An.sinensis	110.159	19.9463
An.sinensis	110.159	20.0296
An.sinensis	110.159	31.1463
An.sinensis	110.192	19.9546
An.sinensis	110.192	19.9796
An.sinensis	110.192	25.2463
An.sinensis	110.275	20.0046
An.sinensis	110.292	19.9213
An.sinensis	110.3	19.638
An.sinensis	110.317	19.713
An.sinensis	110.342	19.8046
An.sinensis	110.359	22.713
An.sinensis	110.384	19.8213
An.sinensis	110.434	23.2963
An.sinensis	110.475	20.0046
An.sinensis	110.492	20.013
An.sinensis	110.542	19.238
An.sinensis	110.542	19.6463
An.sinensis	110.642	26.0296
An.sinensis	110.659	19.8546
An.sinensis	110.884	19.963
An.sinensis	110.934	19.8213
An.sinensis	111.067	25.9213
An.sinensis	111.067	30.813
An.sinensis	111.117	33.8463
An.sinensis	111.159	23.2796
An.sinensis	111.284	24.813
An.sinensis	111.642	31.063
An.sinensis	111.834	31.7713
An.sinensis	112.184	32.088
An.sinensis	112.225	31.038
An.sinensis	112.242	31.713
An.sinensis	112.392	23.538
An.sinensis	112.542	31.1713
An.sinensis	112.625	32.2546
An.sinensis	112.775	34.9296
An.sinensis	112.8	32.288
An.sinensis	112.984	35.088
An.sinensis	113.042	35.1796
An.sinensis	113.05	23.663
An.sinensis	113.05	34.9546
An.sinensis	113.125	31.0213
An.sinensis	113.184	31.0046
An.sinensis	113.192	30.6713
An.sinensis	113.3	22.4963
An.sinensis	113.325	31.8796
An.sinensis	113.359	35.2546
An.sinensis	113.375	31.7213
An.sinensis	113.434	35.2296
An.sinensis	113.459	22.188
An.sinensis	113.475	31.7046
An.sinensis	113.55	31.513
An.sinensis	113.567	30.9213
An.sinensis	113.709	31.2463
An.sinensis	113.767	31.0213
An.sinensis	113.825	31.6546
An.sinensis	113.859	31.638
An.sinensis	113.867	30.6963
An.sinensis	113.925	30.938
An.sinensis	113.942	38.3546
An.sinensis	114	31.2713
An.sinensis	114.009	38.2713
An.sinensis	114.017	32.0963
An.sinensis	114.025	38.3296
An.sinensis	114.134	22.613
An.sinensis	114.2	22.7796
An.sinensis	114.242	31.4713
An.sinensis	114.292	26.7546
An.sinensis	114.3	30.4963
An.sinensis	114.334	30.8796
An.sinensis	114.675	27.3463
An.sinensis	114.8	30.1963
An.sinensis	115.209	27.6463
An.sinensis	115.425	27.2963
An.sinensis	115.55	29.8296
An.sinensis	115.6	29.6963
An.sinensis	115.692	30.0296
An.sinensis	116.034	34.8213
An.sinensis	116.1	34.763
An.sinensis	116.184	33.738
An.sinensis	116.2	33.7963
An.sinensis	116.217	33.7463
An.sinensis	116.4	40.0213
An.sinensis	116.45	34.0713
An.sinensis	116.467	33.863
An.sinensis	116.467	33.8713
An.sinensis	116.467	33.8796
An.sinensis	116.475	33.8713
An.sinensis	116.625	40.0463
An.sinensis	116.625	40.0546
An.sinensis	116.634	40.0463
An.sinensis	116.784	32.5463
An.sinensis	116.85	33.2296
An.sinensis	116.859	36.5296
An.sinensis	116.967	27.2546
An.sinensis	116.984	28.0713
An.sinensis	117.125	27.7213
An.sinensis	117.2	23.6713
An.sinensis	117.217	32.9963
An.sinensis	117.259	36.813
An.sinensis	117.325	27.563
An.sinensis	117.334	29.4046
An.sinensis	117.342	23.9963
An.sinensis	117.375	39.1296
An.sinensis	117.459	26.7546
An.sinensis	117.475	27.3463
An.sinensis	117.517	27.3296
An.sinensis	117.692	24.0963
An.sinensis	117.709	32.513
An.sinensis	117.8	26.8046
An.sinensis	117.85	33.1463
An.sinensis	117.959	27.6546
An.sinensis	117.975	36.638
An.sinensis	117.984	33.863
An.sinensis	118.1	36.688
An.sinensis	118.125	27.338
An.sinensis	118.15	24.4963
An.sinensis	118.209	33.463
An.sinensis	118.259	26.6546
An.sinensis	118.325	28.6796
An.sinensis	118.359	31.763
An.sinensis	118.484	35.3546
An.sinensis	118.492	33.013
An.sinensis	118.542	37.6046
An.sinensis	118.542	37.8963
An.sinensis	118.55	37.638
An.sinensis	118.592	37.4546
An.sinensis	118.784	32.063
An.sinensis	118.792	26.6546
An.sinensis	118.8	27.5296
An.sinensis	118.85	37.4546
An.sinensis	118.867	27.3796
An.sinensis	118.909	35.3296
An.sinensis	119.025	34.8713
An.sinensis	119.034	26.9463
An.sinensis	119.05	29.613
An.sinensis	119.142	33.4963
An.sinensis	119.275	34.3963
An.sinensis	119.292	29.5046
An.sinensis	119.309	27.0713
An.sinensis	119.475	27.2796
An.sinensis	119.5	29.2713
An.sinensis	119.525	26.6796
An.sinensis	119.65	27.0713
An.sinensis	119.667	29.0963
An.sinensis	119.709	29.1213
An.sinensis	119.742	29.7796
An.sinensis	119.742	30.2296
An.sinensis	119.759	35.6963
An.sinensis	119.767	28.9463
An.sinensis	119.867	26.8546
An.sinensis	119.884	29.288
An.sinensis	119.9	27.238
An.sinensis	119.934	30.2463
An.sinensis	119.942	29.213
An.sinensis	119.959	30.0546
An.sinensis	119.984	30.3713
An.sinensis	120	29.463
An.sinensis	120.05	28.9213
An.sinensis	120.109	34.288
An.sinensis	120.184	29.2963
An.sinensis	120.192	30.4796
An.sinensis	120.209	27.1713
An.sinensis	120.225	29.3463
An.sinensis	120.267	32.8046
An.sinensis	120.292	30.3546
An.sinensis	120.292	31.5796
An.sinensis	120.392	37.663
An.sinensis	120.442	28.9963
An.sinensis	120.45	36.238
An.sinensis	120.484	32.6213
An.sinensis	120.584	27.813
An.sinensis	120.667	28.0963
An.sinensis	121.225	31.3796
An.sinensis	122.15	45.6713
An.sinensis	124.117	39.9213
An.sinensis	125.125	41.3796
An.sinensis	125.134	44.4046
An.sinensis	125.475	45.263
An.sinensis	125.717	42.5296
An.sinensis	125.725	41.8796
An.sinensis	126.05	44.1546
An.sinensis	126.525	43.6463
An.sinensis	127.692	42.538
An.sinensis	128.242	43.513
An.sinensis	128.309	42.863
An.sinensis	128.609	49.538
An.sinensis	129.492	42.9546
An.sinensis	130.434	42.8796
An.sinensis	133.542	47.0963
An.sinensis	97.6585	24.613
An.sinensis	97.6585	24.6296
An.sinensis	97.8169	24.2546
An.sinensis	97.8335	24.638
An.sinensis	97.8669	24.7713
An.sinensis	97.8752	24.0296
An.sinensis	97.9252	24.813
An.sinensis	97.9419	24.9713
An.sinensis	97.9419	25.1046
An.sinensis	98.0835	24.088
An.sinensis	98.1169	25.0296
An.sinensis	98.3002	24.8463
An.sinensis	98.3669	25.113
An.sinensis	98.4002	24.7713
An.sinensis	98.4335	25.0963
An.sinensis	98.4335	25.5046
An.sinensis	98.4669	24.6796
An.sinensis	98.4669	25.3546
An.sinensis	98.4835	24.7463
An.sinensis	98.5002	24.7796
An.sinensis	98.5002	24.938
An.sinensis	98.5085	24.7713
An.sinensis	98.5169	24.7546
An.sinensis	98.5585	24.688
An.sinensis	98.5585	25.1296
An.sinensis	98.5669	24.6963
An.sinensis	98.6085	24.3713
An.sinensis	98.6085	24.6463
An.sinensis	98.6169	24.6713
An.sinensis	98.6252	28.0213
An.sinensis	98.6335	26.013
An.sinensis	98.6335	28.0296
An.sinensis	98.6502	24.6796
An.sinensis	98.6502	24.7296
An.sinensis	98.6669	27.7713
An.sinensis	98.6752	24.863
An.sinensis	98.6752	27.738
An.sinensis	98.6919	24.938
An.sinensis	98.7002	27.838
An.sinensis	98.7085	27.938
An.sinensis	98.7752	25.963
An.sinensis	98.8252	23.9796
An.sinensis	98.8502	26.888
An.sinensis	98.8585	26.0213
An.sinensis	98.8669	25.788
An.sinensis	98.8669	26.0963
An.sinensis	98.8752	27.038
An.sinensis	98.8752	28.2963
An.sinensis	98.8835	26.8046
An.sinensis	98.8835	26.9213
An.sinensis	98.8835	27.113
An.sinensis	98.8835	27.3046
An.sinensis	98.9002	26.7213
An.sinensis	99.0335	25.863
An.sinensis	99.0502	27.7046
An.sinensis	99.1419	26.2046
An.sinensis	99.1419	26.2463
An.sinensis	99.1585	26.738
An.sinensis	99.1585	27.1713
An.sinensis	99.1752	26.6963
An.sinensis	99.2252	27.338
An.sinensis	99.2502	25.038
An.sinensis	99.2502	25.738
An.sinensis	99.2835	23.2296
An.sinensis	99.2919	24.1046
An.sinensis	99.2919	27.1796
An.sinensis	99.3335	23.4963
An.sinensis	99.3835	23.263
An.sinensis	99.3919	26.363
An.sinensis	99.4002	25.3213
An.sinensis	99.4169	26.438
An.sinensis	99.4335	23.3463
An.sinensis	99.4335	26.4713
An.sinensis	99.5169	25.8463
An.sinensis	99.5502	25.4796
An.sinensis	99.5919	22.3296
An.sinensis	99.6335	24.4296
An.sinensis	99.7252	24.3296
An.sinensis	99.8335	22.938
An.sinensis	99.9252	26.5213
An.sinensis	99.9419	22.5713
An.sinensis	99.9502	26.1213
An.sinensis	99.9752	25.6713

## Sheet: An. sinensis（Final records ）
Species	longitude	latitude
An.sinensis	120.458	33.2634
An.sinensis	114.181	32.1255
An.sinensis	114.441	34.7576
An.sinensis	112.567	32.98
An.sinensis	112.808	32.6821
An.sinensis	121.519	31.1964
An.sinensis	121.389	31.0091
An.sinensis	121.468	31.2361
An.sinensis	121.5	31.2716
An.sinensis	121.531	31.2639
An.sinensis	121.396	31.6231
An.sinensis	121.471	31.4013
An.sinensis	121.395	31.2506
An.sinensis	121.409	31.214
An.sinensis	121.474	30.9179
An.sinensis	121.244	31.3806
An.sinensis	121.114	31.1457
An.sinensis	97.5845	24.6685
An.sinensis	114.782	34.549
An.sinensis	114.039	33.5711
An.sinensis	113.774	32.3724
An.sinensis	113.824	34.1345
An.sinensis	116.188	33.9225
An.sinensis	115.316	27.5828
An.sinensis	115.422	27.3171
An.sinensis	114.62	27.3933
An.sinensis	114.29	26.7476
An.sinensis	116.907	27.2826
An.sinensis	117.06	27.7062
An.sinensis	116.992	28.1146
An.sinensis	115.937	28.6593
An.sinensis	118.245	28.6823
An.sinensis	117.215	29.3525
An.sinensis	105.832	23.388
An.sinensis	107.2	22.8296
An.sinensis	106.854	22.343
An.sinensis	110.392	23.5401
An.sinensis	107.972	21.5479
An.sinensis	118.575	37.5734
An.sinensis	118.835	35.2062
An.sinensis	117.252	34.2536
An.sinensis	117.404	35.3281
An.sinensis	116.756	35.4303
An.sinensis	116.657	35.4286
An.sinensis	119.556	32.1744
An.sinensis	119.862	32.1086
An.sinensis	119.805	31.4083
An.sinensis	119.83	31.8689
An.sinensis	118.251	31.0336
An.sinensis	117.796	31.2881
An.sinensis	117.761	30.8135
An.sinensis	116.556	30.7003
An.sinensis	120.699	27.9939
An.sinensis	110.357	21.2704
An.sinensis	121.127	41.0961
An.sinensis	115.985	36.4565
An.sinensis	117.606	28.4145
An.sinensis	117.017	25.0762
An.sinensis	104.83	26.5925
An.sinensis	106.267	38.4674
An.sinensis	120.033	36.2647
An.sinensis	120.469	36.1072
An.sinensis	112.816	39.5274
An.sinensis	117.267	31.8667
An.sinensis	118.167	30.1333
An.sinensis	118.733	30.95
An.sinensis	108.383	31.1667
An.sinensis	118.05	27.4
An.sinensis	113.55	22.25
An.sinensis	106.983	25.0167
An.sinensis	108.133	27.85
An.sinensis	107.933	26.6167
An.sinensis	110	19.75
An.sinensis	109.833	19.05
An.sinensis	110.717	19.6
An.sinensis	109.033	19.25
An.sinensis	110.333	20.0167
An.sinensis	113.633	34.75
An.sinensis	112.517	33
An.sinensis	114.3	30.5667
An.sinensis	118.517	32.9667
An.sinensis	119.933	31.6667
An.sinensis	115.733	29.1333
An.sinensis	120.85	40.7333
An.sinensis	116.583	35.4
An.sinensis	115.533	34.8167
An.sinensis	121.233	31.3667
An.sinensis	108.433	33.5333
An.sinensis	102.483	30.2333
An.sinensis	104.233	33.2667
An.sinensis	100.967	22.7833
An.sinensis	103.717	27.3333
An.sinensis	97.9167	24.85
An.sinensis	117.217	31.8167
An.sinensis	114.283	30.5833
An.sinensis	118.1	27.3333
An.sinensis	106.533	29.5667
An.sinensis	112.517	32.9833
An.sinensis	113.367	31.6833
An.sinensis	119.967	31.8
An.sinensis	107.967	26.5667
An.sinensis	110.383	29.7
An.sinensis	113.567	22.2667
An.sinensis	116.567	35.6833
An.sinensis	119.1	35.516
An.sinensis	107.516	39.4667
An.sinensis	107.3	25.65
An.sinensis	120.017	40.4833
An.sinensis	121.25	41.0167
An.sinensis	103.85	30.3167
An.sinensis	104.383	28.1667
An.sinensis	105.567	25.2833
An.sinensis	106.7	23.2167
An.sinensis	106.567	24.35
An.sinensis	110.717	23.5
An.sinensis	110.317	25.4167
An.sinensis	110.033	26.3333
An.sinensis	110.65	25.6333
An.sinensis	107.967	23.7333
An.sinensis	108.433	25.3833
An.sinensis	107.367	24.5167
An.sinensis	107.167	25
An.sinensis	111.467	25.35
An.sinensis	108.8	23.2167
An.sinensis	111.267	23.4667
An.sinensis	110.25	22.3
An.sinensis	110.6	23.1833
An.sinensis	107.267	32.3594
An.sinensis	104.121	31.6072
An.sinensis	107.132	30.8453
An.sinensis	104.457	31.6497
An.sinensis	106.371	30.2969
An.sinensis	105.331	29.6133
An.sinensis	102.158	27.0028
An.sinensis	105.217	30.5508
An.sinensis	118.676	24.8744
An.sinensis	119.822	31.3385
An.sinensis	113.779	27.7357
An.sinensis	110.391	18.795
An.sinensis	117.389	32.9169
An.sinensis	120.667	28.1
An.sinensis	120.583	27.816
An.sinensis	110.54	23.3544
An.sinensis	116.149	33.7678
An.sinensis	109.512	18.253
An.sinensis	109.7	18.6403
An.sinensis	108.652	19.095
An.sinensis	109.173	18.7499
An.sinensis	110.2	20.0461
An.sinensis	109.056	19.2775
An.sinensis	109.147	19.007
An.sinensis	109.33	19.4181
An.sinensis	110.102	19.3516
An.sinensis	102.706	25.0397
An.sinensis	102.722	25.0165
An.sinensis	117.321	34.155
An.sinensis	118.717	33.0669
An.sinensis	118.482	32.0217
An.sinensis	119.858	31.0675
An.sinensis	120.341	31.36
An.sinensis	108.605	23.4324
An.sinensis	110.181	22.6539
An.sinensis	108.637	24.485
An.sinensis	106.619	23.9027
An.sinensis	111.279	23.4768
An.sinensis	109.428	24.3265
An.sinensis	110.672	25.6121
An.sinensis	109.599	23.1118
An.sinensis	104.217	28.1
An.sinensis	101.183	23.1
An.sinensis	113.783	31.6833
An.sinensis	113.25	31.8667
An.sinensis	108.683	25.7167
An.sinensis	113.383	32.4833
An.sinensis	113.5	22.2833
An.sinensis	108.417	33.5167
An.sinensis	119.966	40.2667
An.sinensis	116.25	36.3
An.sinensis	116.55	34.9833
An.sinensis	116.967	34.8667
An.sinensis	108.367	31.25
An.sinensis	118.033	27.4
An.sinensis	109.967	19.65
An.sinensis	119.9	31.7333
An.sinensis	97.5709	24.7249
An.sinensis	97.8329	24.6394
An.sinensis	97.6586	24.6148
An.sinensis	97.9456	24.9733
An.sinensis	97.7036	24.7778
An.sinensis	113.826	31.6171
An.sinensis	112.374	28.5801
An.sinensis	118.224	33.4766
An.sinensis	116.242	28.3776
An.sinensis	103.604	32.6557
An.sinensis	121.236	31.0162
An.sinensis	100.966	22.8252
An.sinensis	115.64	35.1961
An.sinensis	113.95	29.9181
An.sinensis	115.405	29.7588
An.sinensis	117.284	34.2043
An.sinensis	118.797	32.0593
An.sinensis	119.974	31.8115
An.sinensis	120.312	31.4914
An.sinensis	116.282	34.0503
An.sinensis	117.018	32.5853
An.sinensis	117.1	32.6
An.sinensis	113.4	28.1
An.sinensis	120.447	36.3897
An.sinensis	120.198	35.9608
An.sinensis	119.97	36.7536
An.sinensis	117.595	35.0015
An.sinensis	117.506	35.2377
An.sinensis	116.421	36.0012
An.sinensis	116.017	35.0643
An.sinensis	117.205	32.9716
An.sinensis	119.797	32.2364
An.sinensis	110.978	30.826
An.sinensis	109.401	31.0185
An.sinensis	108.41	31.1704
An.sinensis	108.376	30.8252
An.sinensis	107.474	29.8996
An.sinensis	108.697	30.9305
An.sinensis	110.317	19.9833
An.sinensis	109.583	19.5
An.sinensis	109.833	19.0333
An.sinensis	110.367	18.8
An.sinensis	109.533	18.3167
An.sinensis	112.956	32.5119
An.sinensis	98.5016	25.0138
An.sinensis	120.196	33.3915
An.sinensis	119.26	33.7818
An.sinensis	120.95	30.53
An.sinensis	121.56	29.88
An.sinensis	121.15	28.86
An.sinensis	120.69	28
An.sinensis	120.15	30.29
An.sinensis	120.07	29.32
An.sinensis	119.92	28.45
An.sinensis	119.29	29.48
An.sinensis	118.88	28.95
An.sinensis	118.63	28.74
An.sinensis	112.89	30.8195
An.sinensis	98.5883	24.4337
An.sinensis	97.8553	24.0182
An.sinensis	106.079	38.0216
An.sinensis	108.709	34.3299
An.sinensis	104.96	33.3702
An.sinensis	106.231	38.4877
An.sinensis	107.644	35.7089
An.sinensis	106.384	38.984
An.sinensis	106.923	27.7255
An.sinensis	105.964	26.2537
An.sinensis	105.291	27.2839
An.sinensis	107.522	26.2543
An.sinensis	107.983	26.5843
An.sinensis	104.904	25.0898
An.sinensis	109.189	27.7315
An.sinensis	122.243	43.6536
An.sinensis	110.002	27.5696
An.sinensis	110.479	29.1173
An.sinensis	113.129	29.356
An.sinensis	113.016	25.7702
An.sinensis	111.468	27.2395
An.sinensis	112.939	28.2282
An.sinensis	116.45	35.2641
An.sinensis	100.799	22.0119
An.sinensis	127.344	43.7245
An.sinensis	108.121	28.2639
An.sinensis	101.5	24.5
An.sinensis	116.949	31.4628
An.sinensis	99.246	23.1467
An.sinensis	109.452	18.299
An.sinensis	109.517	18.7745
An.sinensis	119.718	39.9911
An.sinensis	115.029	35.7626
An.sinensis	119.588	31.7223
An.sinensis	112.772	32.1289
An.sinensis	110.455	21.2443
An.sinensis	120.075	29.3063
An.sinensis	124.153	39.8632
An.sinensis	121.468	22.6691
An.sinensis	121.576	22.0006
An.sinensis	119.566	23.5698
An.sinensis	116.771	35.1636
An.sinensis	119.549	32.1644
An.sinensis	119.848	32.0603
An.sinensis	119.811	31.8629
An.sinensis	117.179	34.1838
An.sinensis	117.099	32.3283
An.sinensis	117.884	33.8024
An.sinensis	117.276	34.5134
An.sinensis	118.353	32.8026
An.sinensis	112.951	32.5214
An.sinensis	113.298	32.4166
An.sinensis	114.423	30.7811
An.sinensis	114.355	30.9083
An.sinensis	114.54	30.9201
An.sinensis	114.33	30.5398
An.sinensis	103.033	30.0056
An.sinensis	101.719	26.5823
An.sinensis	108.407	30.6967
An.sinensis	108.502	30.8848
An.sinensis	108.305	30.8244
An.sinensis	108.31	30.5896
An.sinensis	108.412	30.7548
An.sinensis	120.476	37.6453
An.sinensis	114.129	22.6084
An.sinensis	114.346	22.6908
An.sinensis	114.273	22.72
An.sinensis	114.222	22.7024
An.sinensis	114.198	22.6431
An.sinensis	114.426	22.6354
An.sinensis	116.658	34.6967
An.sinensis	124.156	39.8357
An.sinensis	114.186	38.2603
An.sinensis	112.734	25.7538
An.sinensis	113.685	25.533
An.sinensis	112.949	25.4006
An.sinensis	118.026	24.4824
An.sinensis	112.441	23.6347
An.sinensis	106.748	31.8679
An.sinensis	119.57	32.4357
An.sinensis	105.058	29.5801
An.sinensis	116.122	24.2888
An.sinensis	112.241	30.3363
An.sinensis	104.861	33.5816
An.sinensis	120.849	31.038
An.sinensis	115.952	28.637
An.sinensis	109.192	21.6905
An.sinensis	109.191	21.5888
An.sinensis	109.341	21.7426
An.sinensis	117.699	32.5307
An.sinensis	118.354	31.7424
An.sinensis	116.798	32.545
An.sinensis	109.386	24.3362
An.sinensis	120.106	33.1872
An.sinensis	118.147	24.5129
An.sinensis	118.097	24.576
An.sinensis	118.582	37.449
An.sinensis	118.526	37.8862
An.sinensis	118.255	37.4908
An.sinensis	120.375	36.0876
An.sinensis	117.614	24.1174
An.sinensis	117.315	24.3638
An.sinensis	117.654	24.5109
An.sinensis	118.333	32.2559
An.sinensis	118.507	31.6688
An.sinensis	116.964	33.6477
An.sinensis	104.139	36.5451
An.sinensis	104.825	36.7285
An.sinensis	122.226	30.2645
An.sinensis	108.905	25.7546
An.sinensis	106.829	27.5357
An.sinensis	107.899	25.4238
An.sinensis	112.571	32.202
An.sinensis	115.63	29.9418
An.sinensis	113.02	31.0855
An.sinensis	112.525	30.0936
An.sinensis	109.049	30.0213
An.sinensis	110.978	32.539
An.sinensis	116.676	34.8673
An.sinensis	116.598	34.6954
An.sinensis	118.84	31.9532
An.sinensis	106.44	30.5389
An.sinensis	103.464	30.4102
An.sinensis	104.159	30.8235
An.sinensis	106.828	32.3466
An.sinensis	104.346	28.8285
An.sinensis	104.568	31.5343
An.sinensis	103.513	30.0153
An.sinensis	105.957	32.3331
An.sinensis	101.631	26.5977
An.sinensis	104.51	31.3174
An.sinensis	104.777	29.3374
An.sinensis	103.109	30.07
An.sinensis	113.448	35.2229
An.sinensis	113.081	34.9396
An.sinensis	112.951	35.0876
An.sinensis	112.792	34.9072
An.sinensis	113.322	35.2571
An.sinensis	113.067	35.1915
An.sinensis	119.882	32.3192
An.sinensis	117.811	30.9452
An.sinensis	116.587	35.4151
An.sinensis	122.121	37.5133
An.sinensis	117.143	34.7748
An.sinensis	116.366	39.9126
An.sinensis	116.849	35.1195
An.sinensis	103.55	29.4124
An.sinensis	104.076	30.6517
An.sinensis	105.388	30.8719
An.sinensis	103.617	23.7665
An.sinensis	103.103	24.2217
An.sinensis	118.498	32.3179
An.sinensis	115.993	33.4405
An.sinensis	116.564	33.2657
An.sinensis	115.548	33.1489
An.sinensis	116.206	33.1585
An.sinensis	117.317	33.3184
An.sinensis	116.766	33.9156
An.sinensis	117.478	31.8786
An.sinensis	118.338	29.7149
An.sinensis	118.334	30.9146
An.sinensis	116.83	30.7248
An.sinensis	117.478	32.91
An.sinensis	117.554	33.0029
An.sinensis	117.839	33.1544
An.sinensis	116.772	31.1405
An.sinensis	108.308	33.31
An.sinensis	109.029	32.6854
An.sinensis	108.595	32.8415
An.sinensis	116.592	40.097
An.sinensis	116.637	40.046
An.sinensis	98.9301	23.2452
An.sinensis	98.921	23.2057
An.sinensis	103.832	30.7212
An.sinensis	113.488	23.4957
An.sinensis	113.641	23.5753
An.sinensis	112.978	31.4729
An.sinensis	112.946	31.1063
An.sinensis	112.984	31.0545
An.sinensis	107.18	30.7071
An.sinensis	108.333	21.5167
An.sinensis	121.454	29.6748
An.sinensis	118.035	27.7564
An.sinensis	117.304	27.157
An.sinensis	117.493	27.3407
An.sinensis	118.933	25.8672
An.sinensis	119.784	33.8545
An.sinensis	104.923	33.4001
An.sinensis	113.547	22.1134
An.sinensis	111.059	22.4789
An.sinensis	114.507	22.7419
An.sinensis	110.923	22.249
An.sinensis	108.096	25.051
An.sinensis	108.325	24.9137
An.sinensis	108.195	24.9733
An.sinensis	108.475	24.9517
An.sinensis	108.243	24.8425
An.sinensis	108.543	25.1748
An.sinensis	108.262	25.3937
An.sinensis	108.415	25.2141
An.sinensis	108.007	24.9663
An.sinensis	105.83	23.42
An.sinensis	107.117	22.2333
An.sinensis	107.283	25
An.sinensis	107.617	24.85
An.sinensis	107.9	24.9667
An.sinensis	108.417	24.8333
An.sinensis	109.333	22.8333
An.sinensis	109.433	22.68
An.sinensis	109.917	22.45
An.sinensis	110	25.8
An.sinensis	110.64	26.03
An.sinensis	111.117	25.92
An.sinensis	107.519	23.4906
An.sinensis	108.796	23.035
An.sinensis	106.408	24.1378
An.sinensis	108.726	25.7418
An.sinensis	108.696	25.7558
An.sinensis	105.811	24.9848
An.sinensis	108.018	25.6104
An.sinensis	106.682	25.2261
An.sinensis	105.835	26.6939
An.sinensis	107.439	26.2919
An.sinensis	107.933	25.5719
An.sinensis	108.142	28.3189
An.sinensis	106.348	28.1561
An.sinensis	106.595	28.115
An.sinensis	105.23	25.4111
An.sinensis	105.799	24.9916
An.sinensis	105.803	24.8931
An.sinensis	105.943	24.8146
An.sinensis	106.14	25.0372
An.sinensis	105.901	25.2113
An.sinensis	106.027	25.4835
An.sinensis	110.308	19.7058
An.sinensis	110.212	20.0102
An.sinensis	110.257	19.9862
An.sinensis	110.154	19.9963
An.sinensis	110.482	20.0163
An.sinensis	110.557	19.6083
An.sinensis	110.547	19.7828
An.sinensis	110.333	19.7958
An.sinensis	110.378	19.812
An.sinensis	110.278	19.921
An.sinensis	110.174	20.0297
An.sinensis	110.544	19.9674
An.sinensis	109.569	18.3414
An.sinensis	109.634	18.5431
An.sinensis	108.977	18.895
An.sinensis	109.402	18.4883
An.sinensis	116.855	31.8566
An.sinensis	117.09	32.4915
An.sinensis	117.549	32.0239
An.sinensis	115.37	32.3483
An.sinensis	115.405	32.4008
An.sinensis	113.817	35.45
An.sinensis	116.426	33.8902
An.sinensis	116.399	34.0339
An.sinensis	116.443	34.0684
An.sinensis	114.35	35.92
An.sinensis	114.55	35.67
An.sinensis	113.08	34.93
An.sinensis	114.35	34.8
An.sinensis	112.1	34.15
An.sinensis	112.83	32.7
An.sinensis	113.07	33.88
An.sinensis	115.02	35.7
An.sinensis	111.05	34.05
An.sinensis	116.13	34.23
An.sinensis	116.43	33.92
An.sinensis	115.3	34.07
An.sinensis	114.12	32.1
An.sinensis	114.73	32.35
An.sinensis	113.48	33.85
An.sinensis	112.98	34.77
An.sinensis	115.48	33.87
An.sinensis	114.35	33
An.sinensis	114.14	32.2024
An.sinensis	113.759	31.7873
An.sinensis	113.574	31.4889
An.sinensis	112.528	32.2072
An.sinensis	109.399	30.1184
An.sinensis	111.267	32.4168
An.sinensis	113.394	30.8526
An.sinensis	113.399	30.8404
An.sinensis	113.698	30.7788
An.sinensis	112.21	31.057
An.sinensis	112.254	31.0697
An.sinensis	112.603	30.5669
An.sinensis	112.876	31.3604
An.sinensis	113.5	30.9833
An.sinensis	112.562	32.208
An.sinensis	111.656	32.0405
An.sinensis	112.564	32.1917
An.sinensis	112.92	31.8708
An.sinensis	111.09	27.0795
An.sinensis	111.126	27.0741
An.sinensis	111.1	27.0889
An.sinensis	111.108	27.0775
An.sinensis	114.405	23.1654
An.sinensis	116.667	35.3333
An.sinensis	116.583	33.2333
An.sinensis	119.017	31.85
An.sinensis	107.533	25.8167
An.sinensis	107.367	24.5
An.sinensis	102.833	23.2167
An.sinensis	116.491	35.3156
An.sinensis	118.924	31.8479
An.sinensis	118.957	31.8045
An.sinensis	118.948	31.7967
An.sinensis	117.264	34.1448
An.sinensis	117.998	33.2318
An.sinensis	118.384	32.7882
An.sinensis	119.635	31.2687
An.sinensis	118.857	33.2016
An.sinensis	118.854	33.1828
An.sinensis	118.877	33.2049
An.sinensis	108.523	31.1272
An.sinensis	103.722	29.4415
An.sinensis	103.697	29.4261
An.sinensis	118.665	34.9082
An.sinensis	118.651	34.9202
An.sinensis	118.595	34.8245
An.sinensis	116.495	35.102
An.sinensis	117.772	34.5852
An.sinensis	115.362	34.8845
An.sinensis	98.5833	24.4707
An.sinensis	98.037	24.0819
An.sinensis	98.5223	24.4399
An.sinensis	118.111	27.2771
An.sinensis	115.912	27.2771
An.sinensis	116.162	28.4112
An.sinensis	118.777	32.0469
An.sinensis	118.752	32.0331
An.sinensis	118.804	32.0404
An.sinensis	118.798	32.0871
An.sinensis	118.452	32.0308
An.sinensis	118.532	31.9452
An.sinensis	105.036	28.9199
An.sinensis	104.843	28.9064
An.sinensis	121.883	29.5238
An.sinensis	106.715	21.9722
An.sinensis	120.395	36.0546
An.sinensis	120.217	28.3531
An.sinensis	110.835	31.1286
An.sinensis	117.98	24.6337
An.sinensis	117.373	34.6057
An.sinensis	117.143	34.8147
An.sinensis	116.598	35.314
An.sinensis	116.047	34.6453
An.sinensis	116.28	34.8204
An.sinensis	116.268	35.9992
An.sinensis	110.3	33.7
An.sinensis	121.312	31.4827
An.sinensis	121.193	30.787
An.sinensis	121.077	30.8684
An.sinensis	121.194	31.0876
An.sinensis	121.153	31.0758
An.sinensis	121.959	31.4969
An.sinensis	111.572	25.5238
An.sinensis	121.073	31.0165
An.sinensis	121.323	31.4765
An.sinensis	121.273	31.4822
An.sinensis	121.178	30.8131
An.sinensis	121.38	31.7666
An.sinensis	121.462	30.859
An.sinensis	113.713	24.7356
An.sinensis	113.784	25.1583
An.sinensis	114.153	24.8806
An.sinensis	123.383	42.0833
An.sinensis	114.016	38.3196
An.sinensis	113.945	38.3398
An.sinensis	119.811	32.9496
An.sinensis	119.81	32.9368
An.sinensis	119.836	32.9454
An.sinensis	119.836	32.9363
An.sinensis	118.985	32.8976
An.sinensis	118.967	32.9079
An.sinensis	118.977	32.8838
An.sinensis	118.966	32.8681
An.sinensis	116.603	40.0802
An.sinensis	104.105	30.4213
An.sinensis	103.872	30.553
An.sinensis	103.857	30.594
An.sinensis	104.838	28.0416
An.sinensis	103.798	29.6154
An.sinensis	103.835	29.6251
An.sinensis	103.023	29.2872
An.sinensis	104.438	31.7853
An.sinensis	103.385	30.3846
An.sinensis	103.528	30.329
An.sinensis	104.604	28.0308
An.sinensis	121.231	28.6521
An.sinensis	117.98	38.9389
An.sinensis	116.719	33.0289
An.sinensis	110.75	20.1833
An.sinensis	118.001	27.7019
An.sinensis	100.97	21.8668
An.sinensis	100.428	21.8109
An.sinensis	120.848	28.8541
An.sinensis	120.666	28.8562
An.sinensis	121.883	29.5101
An.sinensis	118.969	25.2027
An.sinensis	119.817	32.8117
An.sinensis	119.782	32.9988
An.sinensis	103.982	28.6143
An.sinensis	119.467	32.3833
An.sinensis	119.226	32.2975
An.sinensis	119.049	32.2761
An.sinensis	119.217	32.2817
An.sinensis	119.15	32.4056
An.sinensis	104.566	28.5632
An.sinensis	104.565	28.618
An.sinensis	108.033	25.3333
An.sinensis	105.7	28.5333
An.sinensis	105.5	26.3333
An.sinensis	117.261	33.6193
An.sinensis	120.286	30.3491
An.sinensis	119.976	30.3678
An.sinensis	120.188	30.4736
An.sinensis	119.928	30.2379
An.sinensis	102.987	24.0609
An.sinensis	103.109	24.2429
An.sinensis	102.168	24.0422
An.sinensis	102.234	24.285
An.sinensis	102.064	24.5269
An.sinensis	102.01	24.5127
An.sinensis	115.676	32.4103
An.sinensis	115.815	32.4692
An.sinensis	115.476	32.1817
An.sinensis	115.671	31.914
An.sinensis	115.85	31.9852
An.sinensis	115.356	32.366
An.sinensis	115.486	32.342
An.sinensis	115.563	32.3987
An.sinensis	115.399	32.3085
An.sinensis	115.433	32.429
An.sinensis	115.408	32.4539
An.sinensis	115.488	32.4588
An.sinensis	115.281	32.3908
An.sinensis	115.334	32.544
An.sinensis	115.121	32.5389
An.sinensis	114.662	32.3634
An.sinensis	114.779	32.2284
An.sinensis	115.103	32.3826
An.sinensis	115.283	31.8964
An.sinensis	115.438	31.671
An.sinensis	115.443	31.9718
An.sinensis	115.218	31.8535
An.sinensis	115.538	31.9088
An.sinensis	115.414	31.8997
An.sinensis	115.251	32.302
An.sinensis	115.195	31.9326
An.sinensis	114.433	31.8034
An.sinensis	114.444	31.928
An.sinensis	114.897	32.0555
An.sinensis	114.916	31.8168
An.sinensis	115.131	31.6886
An.sinensis	114.814	31.5273
An.sinensis	114.038	32.4447
An.sinensis	114.039	32.3197
An.sinensis	113.086	32.5283
An.sinensis	113.812	32.3078
An.sinensis	115.653	32.147
An.sinensis	112.544	32.4165
An.sinensis	113.729	32.7893
An.sinensis	114.146	32.7885
An.sinensis	113.784	32.7502
An.sinensis	114.008	32.5413
An.sinensis	114.453	32.3591
An.sinensis	115.062	32.6785
An.sinensis	101.978	23.595
An.sinensis	102.003	23.5942
An.sinensis	101.976	23.6343
An.sinensis	101.986	23.6418
An.sinensis	102.009	23.6025
An.sinensis	101.959	23.6681
An.sinensis	101.946	23.6783
An.sinensis	101.991	23.6216
An.sinensis	112.04	23.0667
An.sinensis	100.268	25.6065
An.sinensis	102.66	24.9632
An.sinensis	113.2	32.3
An.sinensis	115.4	32.5
An.sinensis	116.4	34
An.sinensis	101.6	21.5
An.sinensis	102.7	23.1
An.sinensis	97.7286	24.192
An.sinensis	98.3099	24.1078
An.sinensis	99.0825	23.5539
An.sinensis	99.3673	23.4786
An.sinensis	99.7333	27.8333
An.sinensis	99.35	27.5333
An.sinensis	100.15	26.55
An.sinensis	100.517	25.05
An.sinensis	100.1	24.4833
An.sinensis	99.9833	24.55
An.sinensis	100.817	24.4667
An.sinensis	100.767	24.4167
An.sinensis	101.117	23.9833
An.sinensis	100.7	23.5667
An.sinensis	100.617	23.5
An.sinensis	101.55	21.5167
An.sinensis	101.483	21.5667
An.sinensis	100.408	22.6583
An.sinensis	99.3787	22.2289
An.sinensis	100.109	23.8753
An.sinensis	100.102	23.8608
An.sinensis	99.6089	23.7412
An.sinensis	100.085	23.8846
An.sinensis	101.685	21.183
An.sinensis	101.059	22.504
An.sinensis	104.19	27.9791
An.sinensis	100.987	22.6233
An.sinensis	101.415	22.6073
An.sinensis	98.2772	25.3237
An.sinensis	98.426	25.4945
An.sinensis	98.3637	25.1045
An.sinensis	98.4289	25.0826
An.sinensis	98.4913	24.7737
An.sinensis	98.6949	24.9633
An.sinensis	98.4855	24.9354
An.sinensis	98.5502	24.6931
An.sinensis	98.4842	25.3436
An.sinensis	97.9597	24.7869
An.sinensis	97.93	24.6294
An.sinensis	101.752	21.1961
An.sinensis	101.724	21.2736
An.sinensis	103.221	22.8178
An.sinensis	103.081	22.765
An.sinensis	97.8049	24.1681
An.sinensis	97.9261	24.7052
An.sinensis	97.6418	23.8615
An.sinensis	100.61	26.7898
An.sinensis	100.474	26.5633
An.sinensis	100.65	26.4423
An.sinensis	101.07	26.4545
An.sinensis	104.348	28.5602
An.sinensis	104.567	28.95
An.sinensis	101.917	21.7333
An.sinensis	99	25.3667
An.sinensis	104.5	25.55
An.sinensis	106.317	24.0667
An.sinensis	102.417	23.65
An.sinensis	97.6	24.6
An.sinensis	98.5	25
An.sinensis	99.4	25.9
An.sinensis	99.8	23.4
An.sinensis	100.7	22
An.sinensis	102.8	23.2
An.sinensis	120.504	31.8926
An.sinensis	116.77	31.1176
An.sinensis	116.175	31.9572
An.sinensis	120.853	27.9065
An.sinensis	120.432	30.2347
An.sinensis	113.759	34.7886
An.sinensis	99.2493	23.1331
An.sinensis	113.531	22.4985
An.sinensis	120.423	29.5986
An.sinensis	113.65	34.7167
An.sinensis	100.017	26.2046
An.sinensis	100.025	24.5213
An.sinensis	100.134	24.4546
An.sinensis	100.159	24.463
An.sinensis	100.175	26.5713
An.sinensis	100.2	25.688
An.sinensis	100.217	25.613
An.sinensis	100.267	24.463
An.sinensis	100.3	25.688
An.sinensis	100.325	25.2296
An.sinensis	100.417	24.3963
An.sinensis	100.492	24.5213
An.sinensis	100.5	21.9963
An.sinensis	100.5	25.363
An.sinensis	100.534	25.0463
An.sinensis	100.542	25.4963
An.sinensis	100.6	25.8463
An.sinensis	100.625	23.513
An.sinensis	100.775	23.2963
An.sinensis	100.925	21.863
An.sinensis	100.967	22.763
An.sinensis	101.034	23.0463
An.sinensis	101.067	22.513
An.sinensis	101.067	23.1046
An.sinensis	101.175	25.5296
An.sinensis	101.284	21.263
An.sinensis	101.292	25.1046
An.sinensis	101.3	24.4296
An.sinensis	101.325	26.113
An.sinensis	101.384	21.8796
An.sinensis	101.55	25.0463
An.sinensis	101.559	21.5213
An.sinensis	101.567	21.4463
An.sinensis	101.617	21.5546
An.sinensis	101.65	25.3963
An.sinensis	101.675	26.0546
An.sinensis	101.692	21.1963
An.sinensis	101.7	28.6046
An.sinensis	101.859	23.4296
An.sinensis	101.867	23.263
An.sinensis	101.9	25.888
An.sinensis	102.067	25.2546
An.sinensis	102.367	25.6046
An.sinensis	102.717	25.038
An.sinensis	102.734	24.988
An.sinensis	102.8	23.1213
An.sinensis	102.942	30.163
An.sinensis	103.184	36.313
An.sinensis	103.467	36.4296
An.sinensis	103.667	30.963
An.sinensis	103.892	28.913
An.sinensis	104.042	29.1213
An.sinensis	104.267	31.3046
An.sinensis	104.417	27.788
An.sinensis	104.434	22.988
An.sinensis	104.767	33.2296
An.sinensis	104.95	29.663
An.sinensis	105.034	24.0796
An.sinensis	105.192	29.363
An.sinensis	105.284	33.388
An.sinensis	105.342	24.7713
An.sinensis	105.475	28.8046
An.sinensis	105.542	29.5046
An.sinensis	105.609	33.4963
An.sinensis	105.742	29.688
An.sinensis	105.767	24.9963
An.sinensis	105.809	29.538
An.sinensis	105.817	25.3796
An.sinensis	105.834	32.363
An.sinensis	105.925	30.1796
An.sinensis	106.025	29.4213
An.sinensis	106.042	29.1046
An.sinensis	106.042	29.8713
An.sinensis	106.25	29.5713
An.sinensis	106.342	24.213
An.sinensis	106.342	26.5546
An.sinensis	106.35	26.763
An.sinensis	106.417	23.1296
An.sinensis	106.417	29.413
An.sinensis	106.575	23.1296
An.sinensis	106.592	23.0963
An.sinensis	106.592	26.3963
An.sinensis	106.6	22.4713
An.sinensis	106.6	30.0796
An.sinensis	106.659	29.038
An.sinensis	106.675	30.5046
An.sinensis	106.684	26.4463
An.sinensis	106.692	27.1463
An.sinensis	106.692	29.0213
An.sinensis	106.709	29.638
An.sinensis	106.717	26.5796
An.sinensis	106.75	25.413
An.sinensis	106.759	29.563
An.sinensis	106.759	32.213
An.sinensis	106.817	29.8463
An.sinensis	106.85	22.0796
An.sinensis	106.875	29.4546
An.sinensis	107.009	28.9213
An.sinensis	107.059	27.0213
An.sinensis	107.067	22.138
An.sinensis	107.1	22.7463
An.sinensis	107.1	24.9963
An.sinensis	107.184	29.963
An.sinensis	107.217	24.313
An.sinensis	107.384	29.6963
An.sinensis	107.492	30.2546
An.sinensis	107.542	24.9713
An.sinensis	107.584	23.438
An.sinensis	107.584	31.363
An.sinensis	107.767	29.938
An.sinensis	107.817	30.5963
An.sinensis	107.867	29.388
An.sinensis	107.934	26.8963
An.sinensis	107.95	30.313
An.sinensis	107.984	22.1463
An.sinensis	107.984	26.4963
An.sinensis	108.117	30.0046
An.sinensis	108.167	25.063
An.sinensis	108.217	27.013
An.sinensis	108.234	31.113
An.sinensis	108.25	24.8296
An.sinensis	108.325	29.038
An.sinensis	108.359	26.7296
An.sinensis	108.4	27.9963
An.sinensis	108.484	23.1296
An.sinensis	108.484	30.7796
An.sinensis	108.775	29.3463
An.sinensis	108.85	27.7213
An.sinensis	108.9	25.7296
An.sinensis	108.917	27.2463
An.sinensis	108.925	31.238
An.sinensis	108.95	26.2046
An.sinensis	108.959	28.563
An.sinensis	109.125	28.8713
An.sinensis	109.192	27.713
An.sinensis	109.2	22.8296
An.sinensis	109.259	22.6796
An.sinensis	109.3	22.7963
An.sinensis	109.35	19.713
An.sinensis	109.359	25.4713
An.sinensis	109.5	31.088
An.sinensis	109.509	18.9296
An.sinensis	109.55	22.2713
An.sinensis	109.6	25.7463
An.sinensis	109.6	25.7796
An.sinensis	109.625	31.4046
An.sinensis	109.709	19.863
An.sinensis	109.725	18.3213
An.sinensis	109.767	18.6296
An.sinensis	109.859	34.9796
An.sinensis	109.992	24.9796
An.sinensis	110.017	23.2463
An.sinensis	110.017	25.7963
An.sinensis	110.059	23.3546
An.sinensis	110.075	18.5046
An.sinensis	110.092	19.7463
An.sinensis	110.109	19.3713
An.sinensis	110.117	19.363
An.sinensis	110.15	23.1796
An.sinensis	110.159	19.9463
An.sinensis	110.159	20.0296
An.sinensis	110.159	31.1463
An.sinensis	110.192	19.9546
An.sinensis	110.192	19.9796
An.sinensis	110.192	25.2463
An.sinensis	110.275	20.0046
An.sinensis	110.292	19.9213
An.sinensis	110.3	19.638
An.sinensis	110.317	19.713
An.sinensis	110.342	19.8046
An.sinensis	110.359	22.713
An.sinensis	110.384	19.8213
An.sinensis	110.434	23.2963
An.sinensis	110.475	20.0046
An.sinensis	110.492	20.013
An.sinensis	110.542	19.238
An.sinensis	110.542	19.6463
An.sinensis	110.659	19.8546
An.sinensis	110.884	19.963
An.sinensis	110.934	19.8213
An.sinensis	111.067	25.9213
An.sinensis	111.067	30.813
An.sinensis	111.117	33.8463
An.sinensis	111.159	23.2796
An.sinensis	111.284	24.813
An.sinensis	111.642	31.063
An.sinensis	111.834	31.7713
An.sinensis	112.184	32.088
An.sinensis	112.225	31.038
An.sinensis	112.242	31.713
An.sinensis	112.392	23.538
An.sinensis	112.542	31.1713
An.sinensis	112.625	32.2546
An.sinensis	112.775	34.9296
An.sinensis	112.8	32.288
An.sinensis	112.984	35.088
An.sinensis	113.042	35.1796
An.sinensis	113.05	23.663
An.sinensis	113.05	34.9546
An.sinensis	113.125	31.0213
An.sinensis	113.184	31.0046
An.sinensis	113.192	30.6713
An.sinensis	113.3	22.4963
An.sinensis	113.325	31.8796
An.sinensis	113.359	35.2546
An.sinensis	113.375	31.7213
An.sinensis	113.434	35.2296
An.sinensis	113.459	22.188
An.sinensis	113.475	31.7046
An.sinensis	113.55	31.513
An.sinensis	113.567	30.9213
An.sinensis	113.709	31.2463
An.sinensis	113.767	31.0213
An.sinensis	113.825	31.6546
An.sinensis	113.859	31.638
An.sinensis	113.867	30.6963
An.sinensis	113.925	30.938
An.sinensis	113.942	38.3546
An.sinensis	114	31.2713
An.sinensis	114.009	38.2713
An.sinensis	114.017	32.0963
An.sinensis	114.025	38.3296
An.sinensis	114.2	22.7796
An.sinensis	114.242	31.4713
An.sinensis	114.3	30.4963
An.sinensis	114.334	30.8796
An.sinensis	114.675	27.3463
An.sinensis	114.8	30.1963
An.sinensis	115.209	27.6463
An.sinensis	115.425	27.2963
An.sinensis	115.55	29.8296
An.sinensis	115.6	29.6963
An.sinensis	115.692	30.0296
An.sinensis	116.034	34.8213
An.sinensis	116.1	34.763
An.sinensis	116.184	33.738
An.sinensis	116.2	33.7963
An.sinensis	116.217	33.7463
An.sinensis	116.4	40.0213
An.sinensis	116.467	33.863
An.sinensis	116.467	33.8796
An.sinensis	116.475	33.8713
An.sinensis	116.625	40.0546
An.sinensis	116.784	32.5463
An.sinensis	116.85	33.2296
An.sinensis	116.859	36.5296
An.sinensis	116.967	27.2546
An.sinensis	116.984	28.0713
An.sinensis	117.125	27.7213
An.sinensis	117.2	23.6713
An.sinensis	117.217	32.9963
An.sinensis	117.259	36.813
An.sinensis	117.325	27.563
An.sinensis	117.334	29.4046
An.sinensis	117.342	23.9963
An.sinensis	117.375	39.1296
An.sinensis	117.459	26.7546
An.sinensis	117.475	27.3463
An.sinensis	117.517	27.3296
An.sinensis	117.692	24.0963
An.sinensis	117.709	32.513
An.sinensis	117.8	26.8046
An.sinensis	117.85	33.1463
An.sinensis	117.959	27.6546
An.sinensis	117.975	36.638
An.sinensis	117.984	33.863
An.sinensis	118.1	36.688
An.sinensis	118.125	27.338
An.sinensis	118.15	24.4963
An.sinensis	118.209	33.463
An.sinensis	118.259	26.6546
An.sinensis	118.325	28.6796
An.sinensis	118.359	31.763
An.sinensis	118.484	35.3546
An.sinensis	118.492	33.013
An.sinensis	118.542	37.6046
An.sinensis	118.542	37.8963
An.sinensis	118.55	37.638
An.sinensis	118.592	37.4546
An.sinensis	118.784	32.063
An.sinensis	118.792	26.6546
An.sinensis	118.8	27.5296
An.sinensis	118.85	37.4546
An.sinensis	118.867	27.3796
An.sinensis	118.909	35.3296
An.sinensis	119.025	34.8713
An.sinensis	119.034	26.9463
An.sinensis	119.05	29.613
An.sinensis	119.142	33.4963
An.sinensis	119.275	34.3963
An.sinensis	119.292	29.5046
An.sinensis	119.309	27.0713
An.sinensis	119.475	27.2796
An.sinensis	119.5	29.2713
An.sinensis	119.525	26.6796
An.sinensis	119.65	27.0713
An.sinensis	119.667	29.0963
An.sinensis	119.709	29.1213
An.sinensis	119.742	29.7796
An.sinensis	119.742	30.2296
An.sinensis	119.759	35.6963
An.sinensis	119.767	28.9463
An.sinensis	119.867	26.8546
An.sinensis	119.884	29.288
An.sinensis	119.9	27.238
An.sinensis	119.934	30.2463
An.sinensis	119.942	29.213
An.sinensis	119.959	30.0546
An.sinensis	120	29.463
An.sinensis	120.05	28.9213
An.sinensis	120.109	34.288
An.sinensis	120.184	29.2963
An.sinensis	120.209	27.1713
An.sinensis	120.225	29.3463
An.sinensis	120.267	32.8046
An.sinensis	120.292	31.5796
An.sinensis	120.392	37.663
An.sinensis	120.442	28.9963
An.sinensis	120.45	36.238
An.sinensis	120.484	32.6213
An.sinensis	121.225	31.3796
An.sinensis	122.15	45.6713
An.sinensis	124.117	39.9213
An.sinensis	125.125	41.3796
An.sinensis	125.134	44.4046
An.sinensis	125.475	45.263
An.sinensis	125.717	42.5296
An.sinensis	125.725	41.8796
An.sinensis	126.05	44.1546
An.sinensis	126.525	43.6463
An.sinensis	127.692	42.538
An.sinensis	128.242	43.513
An.sinensis	128.309	42.863
An.sinensis	128.609	49.538
An.sinensis	129.492	42.9546
An.sinensis	130.434	42.8796
An.sinensis	133.542	47.0963
An.sinensis	97.6585	24.6296
An.sinensis	97.8169	24.2546
An.sinensis	97.8669	24.7713
An.sinensis	97.8752	24.0296
An.sinensis	97.9252	24.813
An.sinensis	97.9419	25.1046
An.sinensis	98.0835	24.088
An.sinensis	98.1169	25.0296
An.sinensis	98.3002	24.8463
An.sinensis	98.3669	25.113
An.sinensis	98.4002	24.7713
An.sinensis	98.4335	25.0963
An.sinensis	98.4335	25.5046
An.sinensis	98.4669	24.6796
An.sinensis	98.4669	25.3546
An.sinensis	98.4835	24.7463
An.sinensis	98.5002	24.7796
An.sinensis	98.5002	24.938
An.sinensis	98.5085	24.7713
An.sinensis	98.5169	24.7546
An.sinensis	98.5585	24.688
An.sinensis	98.5585	25.1296
An.sinensis	98.5669	24.6963
An.sinensis	98.6085	24.3713
An.sinensis	98.6085	24.6463
An.sinensis	98.6169	24.6713
An.sinensis	98.6252	28.0213
An.sinensis	98.6335	26.013
An.sinensis	98.6335	28.0296
An.sinensis	98.6502	24.6796
An.sinensis	98.6502	24.7296
An.sinensis	98.6669	27.7713
An.sinensis	98.6752	24.863
An.sinensis	98.6752	27.738
An.sinensis	98.6919	24.938
An.sinensis	98.7002	27.838
An.sinensis	98.7085	27.938
An.sinensis	98.7752	25.963
An.sinensis	98.8252	23.9796
An.sinensis	98.8502	26.888
An.sinensis	98.8585	26.0213
An.sinensis	98.8669	25.788
An.sinensis	98.8669	26.0963
An.sinensis	98.8752	27.038
An.sinensis	98.8752	28.2963
An.sinensis	98.8835	26.8046
An.sinensis	98.8835	26.9213
An.sinensis	98.8835	27.113
An.sinensis	98.8835	27.3046
An.sinensis	98.9002	26.7213
An.sinensis	99.0335	25.863
An.sinensis	99.0502	27.7046
An.sinensis	99.1419	26.2046
An.sinensis	99.1419	26.2463
An.sinensis	99.1585	26.738
An.sinensis	99.1585	27.1713
An.sinensis	99.1752	26.6963
An.sinensis	99.2252	27.338
An.sinensis	99.2502	25.038
An.sinensis	99.2502	25.738
An.sinensis	99.2835	23.2296
An.sinensis	99.2919	24.1046
An.sinensis	99.2919	27.1796
An.sinensis	99.3335	23.4963
An.sinensis	99.3835	23.263
An.sinensis	99.3919	26.363
An.sinensis	99.4002	25.3213
An.sinensis	99.4169	26.438
An.sinensis	99.4335	23.3463
An.sinensis	99.4335	26.4713
An.sinensis	99.5169	25.8463
An.sinensis	99.5502	25.4796
An.sinensis	99.5919	22.3296
An.sinensis	99.6335	24.4296
An.sinensis	99.7252	24.3296
An.sinensis	99.8335	22.938
An.sinensis	99.9252	26.5213
An.sinensis	99.9419	22.5713
An.sinensis	99.9502	26.1213
An.sinensis	99.9752	25.6713
