# Supplementary material for: Climate-Driven Distribution and Ecological Niche Modeling of Three Anopheles Species in China Using the Biomod2 Ensemble Framework
Source: Trop Med Infect Dis. 2026 Jul 9;11(7):189. doi: 10.3390/tropicalmed11070189 (PMC13419158; doi:10.3390/tropicalmed11070189)
Supplement: Supplementary file 1 [file tropicalmed-11-00189-s001.zip › Supplementary Table S2.xlsx]

## Sheet: An. minimus
Supplementary Table S2. Correlation analysis on 20 environmental factors.
bio1	1	0.731039	0.931128	0.499736	0.416153	0.0397153	0.119087	0.457016	0.0426658	0.329959	0.0473016	-0.305117	0.184799	-0.534477	0.672597	0.948454	-0.70807	0.781854	0.92346	-0.605908
bio10	0.731039	1	0.437083	0.357574	0.16719	0.422536	-0.285014	0.172087	0.414237	0.071157	0.422179	-0.642775	-0.478348	0.181871	0.946066	0.651177	-0.187963	0.863034	0.467163	-0.962625
bio11	0.931128	0.437083	1	0.476314	0.452624	-0.141817	0.269736	0.501531	-0.132852	0.378441	-0.132439	-0.0956358	0.482802	-0.804505	0.38216	0.922785	-0.856522	0.561596	0.976409	-0.293966
bio12	0.499736	0.357574	0.476314	1	0.900116	0.435	0.0439177	0.90791	0.481216	0.799729	0.46783	-0.39379	-0.0661557	-0.283832	0.250148	0.535799	-0.479929	0.304396	0.50916	-0.410257
bio13	0.416153	0.16719	0.452624	0.900116	1	0.141986	0.413354	0.987511	0.185194	0.924099	0.171913	-0.137873	0.151907	-0.382484	0.0874544	0.414131	-0.436144	0.214806	0.453235	-0.213217
bio14	0.0397153	0.422536	-0.141817	0.435	0.141986	1	-0.699167	0.11413	0.968392	0.0217124	0.939419	-0.622307	-0.665339	0.433273	0.344776	0.101008	0.0927685	0.117368	-0.0491122	-0.495066
bio15	0.119087	-0.285014	0.269736	0.0439177	0.413354	-0.699167	1	0.424922	-0.708688	0.506884	-0.713721	0.475467	0.591056	-0.480532	-0.273869	0.0411342	-0.217291	0.0300397	0.188982	0.32358
bio16	0.457016	0.172087	0.501531	0.90791	0.987511	0.11413	0.424922	1	0.155979	0.94134	0.135647	-0.142565	0.178627	-0.43304	0.0806533	0.45851	-0.492841	0.2543	0.498289	-0.202985
bio17	0.0426658	0.414237	-0.132852	0.481216	0.185194	0.968392	-0.708688	0.155979	1	0.0329212	0.965967	-0.603024	-0.635857	0.418562	0.349921	0.106076	0.0899407	0.0958875	-0.0389531	-0.495335
bio18	0.329959	0.071157	0.378441	0.799729	0.924099	0.0217124	0.506884	0.94134	0.0329212	1	0.0110198	-0.0733121	0.155517	-0.365124	-0.0312742	0.315986	-0.393124	0.230572	0.359183	-0.0995531
bio19	0.0473016	0.422179	-0.132439	0.46783	0.171913	0.939419	-0.713721	0.135647	0.965967	0.0110198	1	-0.568491	-0.625528	0.425831	0.375079	0.0932868	0.120562	0.0823971	-0.0107128	-0.497933
bio2	-0.305117	-0.642775	-0.0956358	-0.39379	-0.137873	-0.622307	0.475467	-0.142565	-0.603024	-0.0733121	-0.568491	1	0.759483	-0.304739	-0.426726	-0.461639	0.283464	-0.463882	-0.0996663	0.724112
bio3	0.184799	-0.478348	0.482802	-0.0661557	0.151907	-0.665339	0.591056	0.178627	-0.635857	0.155517	-0.625528	0.759483	1	-0.836465	-0.381713	0.137058	-0.397185	-0.229944	0.443763	0.604563
bio4	-0.534477	0.181871	-0.804505	-0.283832	-0.382484	0.433273	-0.480532	-0.43304	0.418562	-0.365124	0.425831	-0.304739	-0.836465	1	0.211664	-0.58474	0.822174	-0.0460307	-0.756645	-0.311866
bio5	0.672597	0.946066	0.38216	0.250148	0.0874544	0.344776	-0.273869	0.0806533	0.349921	-0.0312742	0.375079	-0.426726	-0.381713	0.211664	1	0.53467	-0.0169074	0.79293	0.431966	-0.895238
bio6	0.948454	0.651177	0.922785	0.535799	0.414131	0.101008	0.0411342	0.45851	0.106076	0.315986	0.0932868	-0.461639	0.137058	-0.58474	0.53467	1	-0.85398	0.687859	0.904228	-0.550744
bio7	-0.70807	-0.187963	-0.856522	-0.479929	-0.436144	0.0927685	-0.217291	-0.492841	0.0899407	-0.393124	0.120562	0.283464	-0.397185	0.822174	-0.0169074	-0.85398	1	-0.325651	-0.803899	0.100428
bio8	0.781854	0.863034	0.561596	0.304396	0.214806	0.117368	0.0300397	0.2543	0.0958875	0.230572	0.0823971	-0.463882	-0.229944	-0.0460307	0.79293	0.687859	-0.325651	1	0.54652	-0.789728
bio9	0.92346	0.467163	0.976409	0.50916	0.453235	-0.0491122	0.188982	0.498289	-0.0389531	0.359183	-0.0107128	-0.0996663	0.443763	-0.756645	0.431966	0.904228	-0.803899	0.54652	1	-0.32245
elev	-0.605908	-0.962625	-0.293966	-0.410257	-0.213217	-0.495066	0.32358	-0.202985	-0.495335	-0.0995531	-0.497933	0.724112	0.604563	-0.311866	-0.895238	-0.550744	0.100428	-0.789728	-0.32245	1

## Sheet: An. lesteri
Supplementary Table S2. Correlation analysis on 20 environmental factors.
	bio1	bio10	bio11	bio12	bio13	bio14	bio15	bio16	bio17	bio18	bio19	bio2	bio3	bio4	bio5	bio6	bio7	bio8	bio9	elev
bio1	1	0.807331	0.983368	0.820598	0.489231	0.667684	-0.484105	0.651095	0.614886	0.609237	0.602609	-0.750673	0.337668	-0.89063	0.705435	0.974181	-0.915466	0.627142	0.973312	0.000249318
bio10	0.807331	1	0.692691	0.572862	0.287416	0.677524	-0.595121	0.348814	0.671764	0.303447	0.639833	-0.554785	-0.0313954	-0.455717	0.95341	0.694616	-0.522972	0.810054	0.691886	-0.503344
bio11	0.983368	0.692691	1	0.821219	0.494462	0.621428	-0.441502	0.671187	0.558887	0.632584	0.551482	-0.765953	0.405581	-0.957387	0.587974	0.992085	-0.969871	0.523141	0.987326	0.165455
bio12	0.820598	0.572862	0.821219	1	0.78012	0.676921	-0.305323	0.909156	0.637892	0.854735	0.651268	-0.682547	0.287641	-0.778224	0.432267	0.804673	-0.799516	0.388206	0.837264	-0.00310116
bio13	0.489231	0.287416	0.494462	0.78012	1	0.391556	0.199479	0.92956	0.347717	0.902945	0.381876	-0.399851	0.233591	-0.487972	0.122211	0.468631	-0.502951	0.234698	0.517535	-0.0667679
bio14	0.667684	0.677524	0.621428	0.676921	0.391556	1	-0.648991	0.452931	0.960873	0.324195	0.950339	-0.501266	0.0807427	-0.487388	0.610072	0.617611	-0.533468	0.352711	0.662029	-0.21482
bio15	-0.484105	-0.595121	-0.441502	-0.305323	0.199479	-0.648991	1	0.0905257	-0.727835	0.153983	-0.661179	0.352301	0.025072	0.308662	-0.609786	-0.454991	0.346801	-0.355815	-0.437693	0.115911
bio16	0.651095	0.348814	0.671187	0.909156	0.92956	0.452931	0.0905257	1	0.383267	0.965347	0.420846	-0.56486	0.297498	-0.6825	0.192495	0.64931	-0.690186	0.252344	0.688563	0.0596099
bio17	0.614886	0.671764	0.558887	0.637892	0.347717	0.960873	-0.727835	0.383267	1	0.257685	0.968494	-0.383071	0.125869	-0.412185	0.597133	0.542965	-0.451474	0.353703	0.595645	-0.259234
bio18	0.609237	0.303447	0.632584	0.854735	0.902945	0.324195	0.153983	0.965347	0.257685	1	0.257617	-0.566409	0.271626	-0.655125	0.126616	0.615564	-0.670416	0.338459	0.628604	0.0639912
bio19	0.602609	0.639833	0.551482	0.651268	0.381876	0.950339	-0.661179	0.420846	0.968494	0.257617	1	-0.357032	0.149423	-0.414267	0.578122	0.529793	-0.441826	0.260932	0.616067	-0.245609
bio2	-0.750673	-0.554785	-0.765953	-0.682547	-0.399851	-0.501266	0.352301	-0.56486	-0.383071	-0.566409	-0.357032	1	0.204789	0.729127	-0.503629	-0.831126	0.809332	-0.446037	-0.74666	-0.0549388
bio3	0.337668	-0.0313954	0.405581	0.287641	0.233591	0.0807427	0.025072	0.297498	0.125869	0.271626	0.149423	0.204789	1	-0.504884	-0.15612	0.306372	-0.396813	-0.0458811	0.402955	0.430285
bio4	-0.89063	-0.455717	-0.957387	-0.778224	-0.487972	-0.487388	0.308662	-0.6825	-0.412185	-0.655125	-0.414267	0.729127	-0.504884	1	-0.348058	-0.948689	0.989163	-0.326509	-0.940234	-0.410783
bio5	0.705435	0.95341	0.587974	0.432267	0.122211	0.610072	-0.609786	0.192495	0.597133	0.126616	0.578122	-0.503629	-0.15612	-0.348058	1	0.607137	-0.409088	0.727763	0.588889	-0.481132
bio6	0.974181	0.694616	0.992085	0.804673	0.468631	0.617611	-0.454991	0.64931	0.542965	0.615564	0.529793	-0.831126	0.306372	-0.948689	0.607137	1	-0.973439	0.528846	0.975609	0.165101
bio7	-0.915466	-0.522972	-0.969871	-0.799516	-0.502951	-0.533468	0.346801	-0.690186	-0.451474	-0.670416	-0.441826	0.809332	-0.396813	0.989163	-0.409088	-0.973439	1	-0.397622	-0.950686	-0.328227
bio8	0.627142	0.810054	0.523141	0.388206	0.234698	0.352711	-0.355815	0.252344	0.353703	0.338459	0.260932	-0.446037	-0.0458811	-0.326509	0.727763	0.528846	-0.397622	1	0.479498	-0.489588
bio9	0.973312	0.691886	0.987326	0.837264	0.517535	0.662029	-0.437693	0.688563	0.595645	0.628604	0.616067	-0.74666	0.402955	-0.940234	0.588889	0.975609	-0.950686	0.479498	1	0.137299
elev	0.000249318	-0.503344	0.165455	-0.00310116	-0.0667679	-0.21482	0.115911	0.0596099	-0.259234	0.0639912	-0.245609	-0.0549388	0.430285	-0.410783	-0.481132	0.165101	-0.328227	-0.489588	0.137299	1

## Sheet: An. sinensis
Supplementary Table S2. Correlation analysis on 20 environmental factors.
	bio1	bio10	bio11	bio12	bio13	bio14	bio15	bio16	bio17	bio18	bio19	bio2	bio3	bio4	bio5	bio6	bio7	bio8	bio9	elev
bio1	1	0.563258	0.948524	0.732964	0.604784	0.325658	-0.224029	0.683394	0.33027	0.605763	0.326742	-0.385699	0.402066	-0.730576	0.454798	0.960638	-0.806946	0.487621	0.935616	-0.159239
bio10	0.563258	1	0.277933	0.293038	0.178402	0.505125	-0.316841	0.133539	0.483374	0.0363323	0.438978	-0.578201	-0.432542	0.149454	0.963915	0.397132	-0.0195651	0.783186	0.310523	-0.871856
bio11	0.948524	0.277933	1	0.742232	0.618554	0.209366	-0.180246	0.728992	0.22252	0.671942	0.233581	-0.257457	0.614662	-0.908101	0.164516	0.975733	-0.940003	0.261638	0.974708	0.149384
bio12	0.732964	0.293038	0.742232	1	0.838837	0.563738	-0.37606	0.906995	0.599609	0.800209	0.608913	-0.414403	0.289563	-0.633995	0.197367	0.759557	-0.703696	0.0773605	0.772452	-0.00186318
bio13	0.604784	0.178402	0.618554	0.838837	1	0.258892	0.0923902	0.961185	0.287932	0.89662	0.30924	-0.141805	0.3922	-0.55646	0.0894699	0.585688	-0.567998	0.103231	0.618673	0.0213089
bio14	0.325658	0.505125	0.209366	0.563738	0.258892	1	-0.751223	0.277617	0.978482	0.107709	0.957618	-0.579936	-0.3515	0.00989202	0.465006	0.313228	-0.134931	0.0958669	0.332497	-0.37764
bio15	-0.224029	-0.316841	-0.180246	-0.37606	0.0923902	-0.751223	1	0.00722399	-0.775454	0.103982	-0.730569	0.523842	0.279576	0.0471292	-0.286464	-0.277877	0.170724	-0.0245053	-0.253633	0.169856
bio16	0.683394	0.133539	0.728992	0.906995	0.961185	0.277617	0.00722399	1	0.307208	0.930028	0.330064	-0.181602	0.475229	-0.689799	0.0392638	0.694577	-0.70065	0.0535102	0.729642	0.126654
bio17	0.33027	0.483374	0.22252	0.599609	0.287932	0.978482	-0.775454	0.307208	1	0.129087	0.972558	-0.535887	-0.304762	-0.0132179	0.444889	0.31558	-0.1455	0.0560769	0.337674	-0.34834
bio18	0.605763	0.0363323	0.671942	0.800209	0.89662	0.107709	0.103982	0.930028	0.129087	1	0.129852	-0.128914	0.489854	-0.674111	-0.0830373	0.626134	-0.679542	0.123786	0.640101	0.188102
bio19	0.326742	0.438978	0.233581	0.608913	0.30924	0.957618	-0.730569	0.330064	0.972558	0.129852	1	-0.482878	-0.256367	-0.0432862	0.409651	0.314181	-0.158318	-0.00792866	0.366566	-0.297951
bio2	-0.385699	-0.578201	-0.257457	-0.414403	-0.141805	-0.579936	0.523842	-0.181602	-0.535887	-0.128914	-0.482878	1	0.53751	0.0170944	-0.458429	-0.454958	0.283805	-0.395906	-0.288847	0.495363
bio3	0.402066	-0.432542	0.614662	0.289563	0.3922	-0.3515	0.279576	0.475229	-0.304762	0.489854	-0.256367	0.53751	1	-0.818877	-0.467756	0.441583	-0.644862	-0.238206	0.558725	0.684085
bio4	-0.730576	0.149454	-0.908101	-0.633995	-0.55646	0.00989202	0.0471292	-0.689799	-0.0132179	-0.674111	-0.0432862	0.0170944	-0.818877	1	0.250688	-0.832492	0.960278	0.0704816	-0.866268	-0.534374
bio5	0.454798	0.963915	0.164516	0.197367	0.0894699	0.465006	-0.286464	0.0392638	0.444889	-0.0830373	0.409651	-0.458429	-0.467756	0.250688	1	0.273098	0.122997	0.697288	0.206376	-0.860265
bio6	0.960638	0.397132	0.975733	0.759557	0.585688	0.313228	-0.277877	0.694577	0.31558	0.626134	0.314181	-0.454958	0.441583	-0.832492	0.273098	1	-0.921092	0.337257	0.957474	0.0199001
bio7	-0.806946	-0.0195651	-0.940003	-0.703696	-0.567998	-0.134931	0.170724	-0.70065	-0.1455	-0.679542	-0.158318	0.283805	-0.644862	0.960278	0.122997	-0.921092	1	-0.0657082	-0.904225	-0.368705
bio8	0.487621	0.783186	0.261638	0.0773605	0.103231	0.0958669	-0.0245053	0.0535102	0.0560769	0.123786	-0.00792866	-0.395906	-0.238206	0.0704816	0.697288	0.337257	-0.0657082	1	0.234556	-0.708393
bio9	0.935616	0.310523	0.974708	0.772452	0.618673	0.332497	-0.253633	0.729642	0.337674	0.640101	0.366566	-0.288847	0.558725	-0.866268	0.206376	0.957474	-0.904225	0.234556	1	0.107878
elev	-0.159239	-0.871856	0.149384	-0.00186318	0.0213089	-0.37764	0.169856	0.126654	-0.34834	0.188102	-0.297951	0.495363	0.684085	-0.534374	-0.860265	0.0199001	-0.368705	-0.708393	0.107878	1
